# Supplementary material for: Poly[diaqua­[μ-1,4-bis­(1H-imidazol-1-yl)benzene-κ2 N 3:N 3′](μ-fumarato-κ2 O 1:O 4)nickel(II)]
Source: Acta Crystallogr Sect E Struct Rep Online. 2012 Sep 22;68(Pt 10):m1286–7. doi: 10.1107/S1600536812038895 (PMC3470161; doi:10.1107/S1600536812038895)
Supplement: Supplementary file 1 [file e-68-m1286-sup1.cif]

##############################################################################
#                                                                            #
# This CIF contains the data in a paper accepted for publication in          #
# Acta Crystallographica Section E. It conforms to the requirements of       #
# Notes for Authors for Acta Crystallographica Section E, and has been       #
# peer reviewed under the auspices of the IUCr Commission on Journals.       #
#                                                                            #
# Full details of the Crystallographic Information File format               #
# are given in the paper "The Crystallographic Information File (CIF):       #
# a New Standard Archive File for Crystallography" by S. R. Hall, F. H.      #
# Allen and I. D. Brown [Acta Cryst. (1991), A47, 655-685].                  #
#                                                                            #
# The current version of the core CIF dictionary is obtainable from          #
# ftp://ftp.iucr.org/pub/cif_core.dic.                                       #
#                                                                            #
# Software is freely available for graphical display of the structure(s)     #
# in this CIF. For information consult the CIF software page                 #
# http://www.iucr.org/resources/cif/software.                                #
#                                                                            #
# This file may be used for bona fide research purposes within the           #
# scientific community so long as proper attribution is given to the journal # 
# article from which it was obtained.                                        #
#                                                                            #
##############################################################################
data_I
_audit_creation_method     SHELXL-97
_chemical_name_systematic
;
Poly[diaqua[\m-1,4-bis(1<i>H</i>-imidazol-1-yl)benzene-
\k^2^<i>N</i>^3^:<i>N</i>^3'^](\m-fumarato-
\k^2^<i>O</i>^1^:<i>O</i>^4^)nickel(II)]
;
_chemical_name_common     ?
_chemical_formula_moiety     'C16 H16 N4 Ni O6'
_chemical_formula_sum     'C16 H16 N4 Ni O6'
_chemical_formula_iupac     '[Ni (C4 H2 O4) (C12 H10 N4) (H2 O)2]'
_chemical_formula_weight     419.04
_chemical_melting_point     ?
_symmetry_cell_setting     orthorhombic
_symmetry_space_group_name_H-M     'P b c n'
_symmetry_space_group_name_Hall     '-P 2n 2ab'
loop_
    _symmetry_equiv_pos_as_xyz
    'x, y, z'
    '-x+1/2, -y+1/2, z+1/2'
    '-x, y, -z+1/2'
    'x+1/2, -y+1/2, -z'
    '-x, -y, -z'
    'x-1/2, y-1/2, -z-1/2'
    'x, -y, z-1/2'
    '-x-1/2, y-1/2, z'
_cell_length_a     11.2806(4)
_cell_length_b     16.3703(7)
_cell_length_c     9.0253(3)
_cell_angle_alpha     90.00
_cell_angle_beta     90.00
_cell_angle_gamma     90.00
_cell_volume     1666.67(11)
_cell_formula_units_Z     4
_cell_measurement_reflns_used     4217
_cell_measurement_theta_min     2.49
_cell_measurement_theta_max     28.43
_cell_measurement_temperature     296(2)
_exptl_crystal_description     block
_exptl_crystal_colour     green
_exptl_crystal_size_max     0.23
_exptl_crystal_size_mid     0.22
_exptl_crystal_size_min     0.20
_exptl_crystal_density_diffrn     1.670
_exptl_crystal_density_meas     ?
_exptl_crystal_density_method     'not measured'
_exptl_crystal_F_000     864
_exptl_absorpt_coefficient_mu     1.209
_exptl_absorpt_correction_type     multi-scan
_exptl_absorpt_process_details     '(SADABS; Sheldrick, 1996)'
_exptl_absorpt_correction_T_min     0.7684
_exptl_absorpt_correction_T_max     0.7940
_exptl_special_details
;
Spectroscopic data for the title compound :
IR (KBr, cm^-1^): 3380m, 3133m, 1564s, 1533s, 1385s, 1307w, 1269w, 1130w,
 1195w, 1074m, 970w, 880w, 829m, 751m, 682w, 656w, 534w, 495w.
;
_diffrn_ambient_temperature     296(2)
_diffrn_radiation_type     MoK\a
_diffrn_radiation_wavelength     0.71073
_diffrn_radiation_source     'fine-focus sealed tube'
_diffrn_radiation_monochromator     'graphite'
_diffrn_measurement_device_type     'Bruke APEXII CCD area-dector'
_diffrn_measurement_method     'CCD rotation images, thin slices'
_diffrn_detector_area_resol_mean     ?
_diffrn_reflns_number     8512
_diffrn_reflns_av_R_equivalents     0.0188
_diffrn_reflns_av_sigmaI/netI     0.0173
_diffrn_reflns_theta_min     2.19
_diffrn_reflns_theta_max     28.45
_diffrn_reflns_theta_full     28.45
_diffrn_measured_fraction_theta_max     0.999
_diffrn_measured_fraction_theta_full     0.999
_diffrn_reflns_limit_h_min     -13
_diffrn_reflns_limit_h_max     15
_diffrn_reflns_limit_k_min     -18
_diffrn_reflns_limit_k_max     21
_diffrn_reflns_limit_l_min     -12
_diffrn_reflns_limit_l_max     12
_refine_special_details
;
Refinement of <i>F</i>^2^ against ALL reflections. The weighted <i>R</i>-factor
<i>wR</i> and goodness of fit <i>S</i> are based on <i>F</i>^2^, conventional
<i>R</i>-factors <i>R</i> are based on <i>F</i>, with <i>F</i> set to zero for
negative <i>F</i>^2^. The threshold expression of <i>F</i>^2^ >
\s(<i>F</i>^2^) is used only for calculating <i>R</i>-factors(gt) <i>etc</i>.
and is not relevant to the choice of reflections for refinement.
<i>R</i>-factors based on <i>F</i>^2^ are statistically about twice as large
as those based on <i>F</i>, and <i>R</i>- factors based on ALL data will be
even larger.
;
_reflns_number_total     2108
_reflns_number_gt     1827
_reflns_threshold_expression     I>2sigma(I)
_refine_ls_structure_factor_coef     Fsqd
_refine_ls_matrix_type     full
_refine_ls_R_factor_all     0.0355
_refine_ls_R_factor_gt     0.0304
_refine_ls_wR_factor_gt     0.0893
_refine_ls_wR_factor_ref     0.0926
_refine_ls_goodness_of_fit_ref     1.082
_refine_ls_restrained_S_all     1.085
_refine_ls_number_reflns     2108
_refine_ls_number_parameters     123
_refine_ls_number_restraints     2
_refine_ls_hydrogen_treatment     constr
_refine_ls_weighting_scheme     calc
_refine_ls_weighting_details
         'calc w=1/[\s^2^(Fo^2^)+(0.0470P)^2^+1.0911P] where P=(Fo^2^+2Fc^2^)/3'
_atom_sites_solution_hydrogens     geom
_atom_sites_solution_primary     direct
_atom_sites_solution_secondary     difmap
_refine_ls_shift/su_max     0.000
_refine_ls_shift/su_mean     0.000
_refine_diff_density_max     0.358
_refine_diff_density_min     -0.476
_refine_ls_extinction_method     none
_refine_ls_extinction_coef     ?
loop_
    _atom_type_symbol
    _atom_type_description
    _atom_type_scat_dispersion_real
    _atom_type_scat_dispersion_imag
    _atom_type_scat_source
    'C' 'C' 0.0033 0.0016
                         'International Tables Vol C Tables 4.2.6.8 and 6.1.1.4'
    'H' 'H' 0.0000 0.0000
                         'International Tables Vol C Tables 4.2.6.8 and 6.1.1.4'
    'N' 'N' 0.0061 0.0033
                         'International Tables Vol C Tables 4.2.6.8 and 6.1.1.4'
    'O' 'O' 0.0106 0.0060
                         'International Tables Vol C Tables 4.2.6.8 and 6.1.1.4'
    'Ni' 'Ni' 0.3393 1.1124
                         'International Tables Vol C Tables 4.2.6.8 and 6.1.1.4'
_computing_data_collection     'APEX2 (Bruker, 2004)'
_computing_cell_refinement     'SAINT (Bruker, 2003)'
_computing_data_reduction     'SAINT (Bruker, 2003)'
_computing_structure_solution     'SHELXS97 (Sheldrick, 2008)'
_computing_structure_refinement     'SHELXL97 (Sheldrick, 2008)'
_computing_molecular_graphics
                     'SHELXTL (Sheldrick, 2008) and DIAMOND (Brandenburg, 2010)'
_computing_publication_material
                         'SHELXTL (Sheldrick, 2008) and publCIF (Westrip, 2010)'
loop_
    _atom_site_type_symbol
    _atom_site_label
    _atom_site_fract_x
    _atom_site_fract_y
    _atom_site_fract_z
    _atom_site_U_iso_or_equiv
    _atom_site_adp_type
    _atom_site_calc_flag
    _atom_site_refinement_flags
    _atom_site_occupancy
    _atom_site_symmetry_multiplicity
    _atom_site_disorder_assembly
    _atom_site_disorder_group
    C C1 0.85967(16) 0.48653(12) 0.8087(2) 0.0337(4) Uani d . 1 1 . .
    H H1 0.9127 0.5069 0.8785 0.040 Uiso calc R 1 1 . .
    C C2 0.76108(18) 0.52549(13) 0.7609(2) 0.0353(4) Uani d . 1 1 . .
    H H2 0.7344 0.5768 0.7899 0.042 Uiso calc R 1 1 . .
    C C3 0.77741(16) 0.40688(11) 0.6505(2) 0.0294(4) Uani d . 1 1 . .
    H H3 0.7616 0.3627 0.5889 0.035 Uiso calc R 1 1 . .
    C C4 0.57558(18) 0.56487(12) 0.5293(3) 0.0409(5) Uani d . 1 1 . .
    H H4 0.6266 0.6082 0.5487 0.049 Uiso calc R 1 1 . .
    C C5 0.60153(15) 0.48748(11) 0.5802(2) 0.0290(4) Uani d . 1 1 . .
    C C6 0.52718(19) 0.42289(12) 0.5509(3) 0.0408(5) Uani d . 1 1 . .
    H H6 0.5461 0.3709 0.5851 0.049 Uiso calc R 1 1 . .
    C C7 1.08521(15) 0.29993(11) 0.43626(19) 0.0266(3) Uani d U 1 1 . .
    C C8 1.05530(18) 0.30159(14) 0.2748(2) 0.0348(4) Uani d U 1 1 . .
    H H8 1.1169 0.3027 0.2064 0.042 Uiso calc R 1 1 . .
    N N1 0.86960(13) 0.41195(10) 0.73829(16) 0.0261(3) Uani d . 1 1 . .
    N N2 0.70833(13) 0.47384(9) 0.66080(18) 0.0288(3) Uani d . 1 1 . .
    Ni Ni1 1.0000 0.323481(18) 0.7500 0.01981(12) Uani d SU 1 2 . .
    O O1 1.00329(10) 0.31848(9) 0.52371(16) 0.0310(3) Uani d . 1 1 . .
    O O2 1.18776(11) 0.27709(9) 0.47076(14) 0.0347(3) Uani d . 1 1 . .
    O O3 0.86671(12) 0.23178(8) 0.74938(13) 0.0291(3) Uani d U 1 1 . .
    H H3Y 0.8214 0.2383 0.8237 0.044 Uiso d R 1 1 . .
    H H3X 0.8264 0.2356 0.6701 0.044 Uiso d R 1 1 . .
loop_
    _atom_site_aniso_label
    _atom_site_aniso_U_11
    _atom_site_aniso_U_22
    _atom_site_aniso_U_33
    _atom_site_aniso_U_12
    _atom_site_aniso_U_13
    _atom_site_aniso_U_23
    C1 0.0277(8) 0.0378(10) 0.0358(10) 0.0029(7) -0.0078(8) -0.0101(8)
    C2 0.0317(9) 0.0328(9) 0.0414(11) 0.0050(8) -0.0073(8) -0.0121(8)
    C3 0.0260(8) 0.0294(9) 0.0327(9) 0.0065(7) -0.0078(7) -0.0043(7)
    C4 0.0341(10) 0.0268(9) 0.0617(14) 0.0004(7) -0.0200(10) -0.0014(9)
    C5 0.0221(8) 0.0304(9) 0.0344(9) 0.0059(6) -0.0081(7) -0.0022(7)
    C6 0.0358(10) 0.0244(8) 0.0621(14) 0.0050(7) -0.0197(10) 0.0031(9)
    C7 0.0272(8) 0.0337(9) 0.0189(7) 0.0008(7) -0.0008(6) -0.0015(7)
    C8 0.0321(10) 0.0489(11) 0.0233(8) 0.0010(9) 0.0014(7) 0.0001(8)
    N1 0.0212(7) 0.0307(8) 0.0266(7) 0.0027(6) -0.0046(5) -0.0025(6)
    N2 0.0230(7) 0.0287(7) 0.0346(8) 0.0049(6) -0.0086(6) -0.0031(6)
    Ni1 0.01593(17) 0.02772(18) 0.01579(17) 0.000 -0.00177(9) 0.000
    O1 0.0255(6) 0.0512(9) 0.0164(6) 0.0054(5) -0.0009(4) -0.0025(5)
    O2 0.0270(6) 0.0532(8) 0.0238(6) 0.0093(6) 0.0004(5) -0.0013(6)
    O3 0.0263(6) 0.0357(7) 0.0253(7) -0.0042(5) -0.0021(5) -0.0035(5)
_geom_special_details
;
All e.s.d.'s (except the e.s.d. in the dihedral angle between two l.s. planes)
are estimated using the full covariance matrix. The cell e.s.d.'s are taken
into account individually in the estimation of e.s.d.'s in distances, angles
and torsion angles; correlations between e.s.d.'s in cell parameters are only
used when they are defined by crystal symmetry. An approximate (isotropic)
treatment of cell e.s.d.'s is used for estimating e.s.d.'s involving l.s.
planes.
;
loop_
    _geom_bond_atom_site_label_1
    _geom_bond_atom_site_label_2
    _geom_bond_site_symmetry_2
    _geom_bond_distance
    _geom_bond_publ_flag
    C1 C2 . 1.353(3) ?
    C1 N1 . 1.381(2) ?
    C1 H1 . 0.9300 ?
    C2 N2 . 1.373(2) ?
    C2 H2 . 0.9300 ?
    C3 N1 . 1.310(2) ?
    C3 N2 . 1.348(2) ?
    C3 H3 . 0.9300 ?
    C4 C5 . 1.379(3) ?
    C4 C6 5_666 1.381(3) ?
    C4 H4 . 0.9300 ?
    C5 C6 . 1.375(3) ?
    C5 N2 . 1.425(2) ?
    C6 C4 5_666 1.381(3) ?
    C6 H6 . 0.9300 ?
    C7 O1 . 1.253(2) ?
    C7 O2 . 1.255(2) ?
    C7 C8 . 1.496(3) ?
    C8 C8 3_755 1.326(4) ?
    C8 H8 . 0.9300 ?
    N1 Ni1 . 2.0670(15) ?
    Ni1 O1 . 2.0443(15) ?
    Ni1 O1 3_756 2.0443(15) ?
    Ni1 N1 3_756 2.0671(15) ?
    Ni1 O3 3_756 2.1247(13) ?
    Ni1 O3 . 2.1247(13) ?
    O3 H3Y . 0.8500 ?
    O3 H3X . 0.8501 ?
loop_
    _geom_angle_atom_site_label_1
    _geom_angle_atom_site_label_2
    _geom_angle_atom_site_label_3
    _geom_angle_site_symmetry_1
    _geom_angle_site_symmetry_3
    _geom_angle
    _geom_angle_publ_flag
    C2 C1 N1 . . 109.66(16) ?
    C2 C1 H1 . . 125.2 ?
    N1 C1 H1 . . 125.2 ?
    C1 C2 N2 . . 106.02(17) ?
    C1 C2 H2 . . 127.0 ?
    N2 C2 H2 . . 127.0 ?
    N1 C3 N2 . . 111.46(16) ?
    N1 C3 H3 . . 124.3 ?
    N2 C3 H3 . . 124.3 ?
    C5 C4 C6 . 5_666 119.07(18) ?
    C5 C4 H4 . . 120.5 ?
    C6 C4 H4 5_666 . 120.5 ?
    C6 C5 C4 . . 120.85(16) ?
    C6 C5 N2 . . 119.55(16) ?
    C4 C5 N2 . . 119.57(16) ?
    C5 C6 C4 . 5_666 120.07(18) ?
    C5 C6 H6 . . 120.0 ?
    C4 C6 H6 5_666 . 120.0 ?
    O1 C7 O2 . . 126.58(16) ?
    O1 C7 C8 . . 116.29(16) ?
    O2 C7 C8 . . 117.06(16) ?
    C8 C8 C7 3_755 . 122.8(2) ?
    C8 C8 H8 3_755 . 118.6 ?
    C7 C8 H8 . . 118.6 ?
    C3 N1 C1 . . 105.67(15) ?
    C3 N1 Ni1 . . 123.47(13) ?
    C1 N1 Ni1 . . 130.81(12) ?
    C3 N2 C2 . . 107.19(15) ?
    C3 N2 C5 . . 125.53(15) ?
    C2 N2 C5 . . 127.28(15) ?
    O1 Ni1 O1 . 3_756 175.41(8) ?
    O1 Ni1 N1 . . 89.42(5) ?
    O1 Ni1 N1 3_756 . 93.80(5) ?
    O1 Ni1 N1 . 3_756 93.79(5) ?
    O1 Ni1 N1 3_756 3_756 89.42(5) ?
    N1 Ni1 N1 . 3_756 91.04(9) ?
    O1 Ni1 O3 . 3_756 87.80(5) ?
    O1 Ni1 O3 3_756 3_756 88.96(5) ?
    N1 Ni1 O3 . 3_756 177.19(5) ?
    N1 Ni1 O3 3_756 3_756 89.51(6) ?
    O1 Ni1 O3 . . 88.96(5) ?
    O1 Ni1 O3 3_756 . 87.79(5) ?
    N1 Ni1 O3 . . 89.50(6) ?
    N1 Ni1 O3 3_756 . 177.19(5) ?
    O3 Ni1 O3 3_756 . 90.09(8) ?
    C7 O1 Ni1 . . 130.74(12) ?
    Ni1 O3 H3Y . . 109.6 ?
    Ni1 O3 H3X . . 109.3 ?
    H3Y O3 H3X . . 109.5 ?
loop_
    _geom_torsion_atom_site_label_1
    _geom_torsion_atom_site_label_2
    _geom_torsion_atom_site_label_3
    _geom_torsion_atom_site_label_4
    _geom_torsion_site_symmetry_1
    _geom_torsion_site_symmetry_2
    _geom_torsion_site_symmetry_3
    _geom_torsion_site_symmetry_4
    _geom_torsion
    _geom_torsion_publ_flag
    N1 C1 C2 N2 . . . . 0.8(2) ?
    C6 C4 C5 C6 5_666 . . . 0.6(4) ?
    C6 C4 C5 N2 5_666 . . . 178.9(2) ?
    C4 C5 C6 C4 . . . 5_666 -0.6(4) ?
    N2 C5 C6 C4 . . . 5_666 -178.9(2) ?
    O1 C7 C8 C8 . . . 3_755 -16.9(2) ?
    O2 C7 C8 C8 . . . 3_755 160.34(12) ?
    N2 C3 N1 C1 . . . . -0.2(2) ?
    N2 C3 N1 Ni1 . . . . -177.88(12) ?
    C2 C1 N1 C3 . . . . -0.4(2) ?
    C2 C1 N1 Ni1 . . . . 177.04(15) ?
    N1 C3 N2 C2 . . . . 0.7(2) ?
    N1 C3 N2 C5 . . . . -179.97(17) ?
    C1 C2 N2 C3 . . . . -0.9(2) ?
    C1 C2 N2 C5 . . . . 179.80(19) ?
    C6 C5 N2 C3 . . . . 36.0(3) ?
    C4 C5 N2 C3 . . . . -142.3(2) ?
    C6 C5 N2 C2 . . . . -144.8(2) ?
    C4 C5 N2 C2 . . . . 36.9(3) ?
    C3 N1 Ni1 O1 . . . . 45.30(16) ?
    C1 N1 Ni1 O1 . . . . -131.70(17) ?
    C3 N1 Ni1 O1 . . . 3_756 -131.42(15) ?
    C1 N1 Ni1 O1 . . . 3_756 51.58(17) ?
    C3 N1 Ni1 N1 . . . 3_756 139.09(17) ?
    C1 N1 Ni1 N1 . . . 3_756 -37.91(15) ?
    C3 N1 Ni1 O3 . . . 3_756 38.0(12) ?
    C1 N1 Ni1 O3 . . . 3_756 -139.0(10) ?
    C3 N1 Ni1 O3 . . . . -43.66(15) ?
    C1 N1 Ni1 O3 . . . . 139.33(17) ?
    O2 C7 O1 Ni1 . . . . 2.1(3) ?
    C8 C7 O1 Ni1 . . . . 179.05(13) ?
    O1 Ni1 O1 C7 3_756 . . . -73.40(17) ?
    N1 Ni1 O1 C7 . . . . 152.04(17) ?
    N1 Ni1 O1 C7 3_756 . . . 61.04(17) ?
    O3 Ni1 O1 C7 3_756 . . . -28.32(17) ?
    O3 Ni1 O1 C7 . . . . -118.44(17) ?
loop_
    _geom_hbond_atom_site_label_D
    _geom_hbond_atom_site_label_H
    _geom_hbond_atom_site_label_A
    _geom_hbond_site_symmetry_A
    _geom_hbond_distance_DH
    _geom_hbond_distance_HA
    _geom_hbond_distance_DA
    _geom_hbond_angle_DHA
    O3 H3Y O2 3_756 0.85 1.96 2.7033(18) 146
    O3 H3X O2 4_456 0.85 2.03 2.8361(18) 159
    C3 H3 O2 4_456 0.93 2.49 3.360(2) 155
_iucr_refine_instructions_details
;
TITL I in Pbcn
CELL 0.71073  11.2806  16.3703   9.0253  90.000  90.000  90.000
ZERR   4.00   0.0004   0.0007   0.0003   0.000   0.000   0.000
LATT 1
SYMM 0.5-X, 0.5-Y, 0.5+Z
SYMM -X, Y, 0.5-Z
SYMM 0.5+X, 0.5-Y, -Z
SFAC C  H  N  O  Ni
UNIT 64 64 16 24 4
L.S. 10
ACTA
BOND $H
FMAP 2
PLAN 5
HTAB
EQIV $1 -x+2, y, -z+3/2
HTAB O3 O2_$1
EQIV $2 x-1/2, -y+1/2, -z+1
HTAB O3 O2_$2
CONF
delu 0.002 Ni1 O3 C7 C8
size 0.20 0.22 0.23
WGHT  0.046900  1.091100
FVAR  0.140460
TEMP 23.000
C1     1   0.859667  0.486531  0.808750 11.000000  0.027680  0.037810 =
           0.035760 -0.010110 -0.007810  0.002890
AFIX 43
H1     2   0.912687  0.506875  0.878498 11.000000 -1.200000
AFIX 0
C2     1   0.761075  0.525492  0.760872 11.000000  0.031670  0.032780 =
           0.041410 -0.012110 -0.007350  0.004970
AFIX 43
H2     2   0.734447  0.576827  0.789859 11.000000 -1.200000
AFIX 0
C3     1   0.777408  0.406881  0.650528 11.000000  0.026010  0.029370 =
           0.032750 -0.004250 -0.007790  0.006530
AFIX 43
H3     2   0.761607  0.362668  0.588910 11.000000 -1.200000
AFIX 0
C4     1   0.575577  0.564873  0.529288 11.000000  0.034130  0.026760 =
           0.061740 -0.001450 -0.020040  0.000380
AFIX 43
H4     2   0.626563  0.608218  0.548674 11.000000 -1.200000
AFIX 0
C5     1   0.601529  0.487482  0.580187 11.000000  0.022120  0.030370 =
           0.034420 -0.002160 -0.008060  0.005880
C6     1   0.527183  0.422888  0.550874 11.000000  0.035830  0.024440 =
           0.062080  0.003080 -0.019730  0.005010
AFIX 43
H6     2   0.546129  0.370911  0.585070 11.000000 -1.200000
AFIX 0
C7     1   1.085209  0.299929  0.436257 11.000000  0.027220  0.033700 =
           0.018930 -0.001460 -0.000790  0.000760
C8     1   1.055305  0.301591  0.274847 11.000000  0.032090  0.048900 =
           0.023300  0.000120  0.001380  0.000990
AFIX 43
H8     2   1.116920  0.302670  0.206413 11.000000 -1.200000
AFIX 0
N1     3   0.869599  0.411954  0.738295 11.000000  0.021190  0.030660 =
           0.026590 -0.002450 -0.004560  0.002730
N2     3   0.708329  0.473837  0.660796 11.000000  0.022960  0.028740 =
           0.034600 -0.003100 -0.008600  0.004850
Ni1    5   1.000000  0.323481  0.750000 10.500000  0.015930  0.027720 =
           0.015790  0.000000 -0.001770  0.000000
O1     4   1.003289  0.318484  0.523715 11.000000  0.025530  0.051190 =
           0.016430 -0.002550 -0.000880  0.005400
O2     4   1.187763  0.277087  0.470755 11.000000  0.026970  0.053230 =
           0.023830 -0.001300  0.000430  0.009350
O3     4   0.866712  0.231775  0.749376 11.000000  0.026330  0.035680 =
           0.025260 -0.003490 -0.002130 -0.004170
AFIX 3
H3Y    2   0.821422  0.238265  0.823717 11.000000 -1.500000
H3X    2   0.826362  0.235555  0.670126 11.000000 -1.500000
AFIX 0
HKLF 4
END
;
data_global
_journal_date_recd_electronic     2012-07-18
_journal_date_accepted     2012-09-11
_journal_name_full     'Acta Crystallographica, Section E'
_journal_year     2012
_journal_volume     68
_journal_issue     10
_journal_page_first     m1286
_journal_page_last     m1287
_journal_paper_category     QM
_journal_paper_doi     10.1107/S1600536812038895
_journal_coeditor_code     SU2481
_publ_contact_author_name     'Yu-Min Song'
_publ_contact_author_address
;
College of Chemistry and Chemical Engineering, Northwest Normal University,
Lanzhou 730070, People's Republic of China
;
_publ_contact_author_email     'songym@nwnu.edu.cn'
_publ_contact_author_fax     ?
_publ_contact_author_phone     ?
_publ_section_title
;\
Poly[diaqua[\m-1,4-bis(1<i>H</i>-imidazol-1-yl)benzene-\k^2^<i>N</i>^3^:\
<i>N</i>^3'^](\m-fumarato-\k^2^<i>O</i>^1^:<i>O</i>^4^)nickel(II)]
;
loop_
    _publ_author_name
    _publ_author_footnote
    _publ_author_address
    'Bian, Chang-Xin' .
;
College of Chemistry and Chemical Engineering, Northwest Normal University,
Lanzhou 730070, People's Republic of China
;
    'Yao, Xiao-Qiang' .
;
College of Chemistry and Chemical Engineering, Northwest Normal University,
Lanzhou 730070, People's Republic of China
;
    'Song, Yu-Min' .
;
College of Chemistry and Chemical Engineering, Northwest Normal University,
Lanzhou 730070, People's Republic of China
;
