# Supplementary material for: Poly[diaqua­[μ-1,4-bis­(1H-imidazol-1-yl)benzene-κ2 N 3:N 3′](μ-fumarato-κ2 O 1:O 4)nickel(II)]
Source: Acta Crystallogr Sect E Struct Rep Online. 2012 Sep 22;68(Pt 10):m1286–7. doi: 10.1107/S1600536812038895 (PMC3470161; doi:10.1107/S1600536812038895)
Supplement: Supplementary file 2 [file e-68-m1286-Isup2.hkl]

# 
# h,k,l, Fc-squared, Fo-squared, sigma(Fo-squared) and status flag 
# 
data_I
_shelx_title ' YAO in Pbcn' 
_shelx_refln_list_code          4 
_shelx_F_calc_maximum      235.82 
_exptl_crystal_F_000       864.00 
_reflns_d_resolution_high  0.7460 
 
loop_ 
 _symmetry_equiv_pos_as_xyz 
 'x, y, z' 
 '-x+1/2, -y+1/2, z+1/2' 
 '-x, y, -z+1/2' 
 'x+1/2, -y+1/2, -z' 
 '-x, -y, -z' 
 'x-1/2, y-1/2, -z-1/2' 
 'x, -y, z-1/2' 
 '-x-1/2, y-1/2, z' 
 
_cell_length_a    11.2806 
_cell_length_b    16.3703 
_cell_length_c     9.0253 
_cell_angle_alpha  90.000 
_cell_angle_beta   90.000 
_cell_angle_gamma  90.000 
 
_shelx_F_squared_multiplier     1.000 
 
loop_ 
 _refln_index_h 
 _refln_index_k 
 _refln_index_l 
 _refln_F_squared_calc 
 _refln_F_squared_meas 
 _refln_F_squared_sigma 
 _refln_observed_status 
   2   0   0     9161.45     8668.89    322.10 o 
   4   0   0     4870.91     4948.97     64.17 o 
   6   0   0     5015.55     4896.48     61.53 o 
   8   0   0     8349.55     7987.45     99.66 o 
  10   0   0     3929.15     3833.43     89.72 o 
  12   0   0      657.96      674.13     22.81 o 
  14   0   0     2192.64     2203.35     58.29 o 
   1   1   0     1654.82     1650.84     21.17 o 
   3   1   0       10.12       24.61      1.39 o 
   5   1   0     2096.79     2130.43     21.39 o 
   7   1   0     4964.83     5304.70     51.75 o 
   9   1   0      912.42      901.58     10.65 o 
  11   1   0       39.86       41.44      4.30 o 
  13   1   0      830.92      814.73     18.81 o 
  15   1   0      314.58      335.04     16.73 o 
   0   2   0      612.45      494.20     12.16 o 
   2   2   0    18926.83    17962.34    360.80 o 
   4   2   0     1292.97     1319.57     19.53 o 
   6   2   0    11336.89    11821.73    131.20 o 
   8   2   0      194.58      224.54      4.11 o 
  10   2   0     1051.04     1051.10     20.78 o 
  12   2   0      998.10     1055.46     22.21 o 
  14   2   0      244.22      286.66     12.67 o 
   1   3   0    55609.58    46696.75    741.10 o 
   3   3   0    17844.91    17731.77    304.30 o 
   5   3   0    13331.53    13559.16    160.89 o 
   7   3   0      454.74      377.88      5.87 o 
   9   3   0     4858.77     4777.60     48.32 o 
  11   3   0     5182.72     4999.09     81.71 o 
  13   3   0      800.05      829.79     19.15 o 
   0   4   0    19770.64    20160.63    433.88 o 
   2   4   0     8521.84     9644.97    120.31 o 
   4   4   0     6866.33     7302.84     90.69 o 
   6   4   0      330.82      339.02      5.30 o 
   8   4   0      450.48      413.30      8.63 o 
  10   4   0       27.73       28.64      3.80 o 
  12   4   0      143.57      145.51      6.98 o 
  14   4   0       78.40       66.62      6.20 o 
   1   5   0    27031.21    25128.91    314.75 o 
   3   5   0    22704.58    21726.86    271.84 o 
   5   5   0     7160.54     7660.03     95.47 o 
   7   5   0     1764.55     1817.28     22.83 o 
   9   5   0       37.95       36.17      2.19 o 
  11   5   0     2685.13     2736.03     47.46 o 
  13   5   0     1048.27     1048.82     74.51 o 
   0   6   0     2187.51     2015.30     45.62 o 
   2   6   0    11367.55    10911.99    134.69 o 
   4   6   0    11242.41    11066.69    136.92 o 
   6   6   0     2066.52     1922.64     26.02 o 
   8   6   0     3020.09     3013.89     34.57 o 
  10   6   0     2887.45     2883.48     49.07 o 
  12   6   0     2204.06     2200.18     39.93 o 
  14   6   0      470.32      466.63     14.07 o 
   1   7   0       20.76       15.48      1.34 o 
   3   7   0     1406.63     1786.61     24.09 o 
   5   7   0       65.84       60.38      5.75 o 
   7   7   0     1586.67     1415.37     20.35 o 
   9   7   0       59.96       77.12     11.13 o 
  11   7   0      164.95      168.81      7.14 o 
  13   7   0      125.31      105.48      6.82 o 
   0   8   0     7849.12     7368.83    158.14 o 
   2   8   0    21522.23    21146.50    262.57 o 
   4   8   0    10531.27    10677.43    132.73 o 
   6   8   0     1728.08     1790.42     21.46 o 
   8   8   0      550.41      498.46      9.42 o 
  10   8   0     1581.00     1428.86     40.04 o 
  12   8   0     1325.16     1304.60     26.25 o 
  14   8   0      725.86      724.31     27.88 o 
   1   9   0     2713.17     2451.94     39.78 o 
   3   9   0     5397.39     5283.14     67.20 o 
   5   9   0     1275.18     1180.05     88.06 o 
   7   9   0     5042.82     5018.26     56.12 o 
   9   9   0     2733.13     2670.14     40.73 o 
  11   9   0      751.24      754.22     26.36 o 
  13   9   0      356.49      333.52     17.74 o 
   0  10   0     6078.11     5946.06    129.76 o 
   2  10   0      326.59      224.78      5.25 o 
   4  10   0        0.64        2.11      1.94 o 
   6  10   0       55.88       49.32      3.09 o 
   8  10   0      255.57      246.62      5.37 o 
  10  10   0       82.61       93.29     11.40 o 
  12  10   0        0.90        5.58      7.10 o 
   1  11   0     9089.80     8615.00    131.54 o 
   3  11   0     1352.49     1358.83     19.90 o 
   5  11   0     1244.75     1266.36     19.11 o 
   7  11   0     3462.07     3310.55     44.75 o 
   9  11   0     2213.57     2147.74     38.30 o 
  11  11   0       24.35       23.32      7.60 o 
  13  11   0     1047.26     1080.13     36.49 o 
   0  12   0     4116.80     4262.75     95.80 o 
   2  12   0     2294.50     2109.50     36.02 o 
   4  12   0      545.62      535.42     10.04 o 
   6  12   0     1964.31     1950.02     28.08 o 
   8  12   0     2950.91     2861.92     39.67 o 
  10  12   0      315.82      296.97     10.10 o 
  12  12   0       82.42       71.98     10.14 o 
   1  13   0     2646.57     2572.86     43.37 o 
   3  13   0     1647.11     1632.39     29.39 o 
   5  13   0       25.51       22.74      4.28 o 
   7  13   0      144.44      137.23      8.81 o 
   9  13   0      127.32      137.79      6.93 o 
  11  13   0       48.20       37.00      8.62 o 
   0  14   0      768.57      724.31     22.30 o 
   2  14   0      551.91      521.22     12.72 o 
   4  14   0     3457.37     3279.16     44.57 o 
   6  14   0     1558.67     1564.21     23.99 o 
   8  14   0     1468.92     1455.02     23.09 o 
  10  14   0      586.01      566.76     15.30 o 
   1  15   0      408.04      412.77     11.29 o 
   3  15   0      810.58      762.13     18.50 o 
   5  15   0      767.40      775.32     14.24 o 
   7  15   0      158.43      134.70      5.62 o 
   9  15   0      314.03      357.37     24.08 o 
  11  15   0      151.70      174.87     13.69 o 
   0  16   0        1.67        6.59      5.07 o 
   2  16   0     2853.82     2731.72     47.13 o 
   4  16   0       45.28       48.12      5.19 o 
   6  16   0       86.46       89.28      7.51 o 
   8  16   0       34.67       43.80      4.24 o 
  10  16   0       65.66       66.01      7.10 o 
   1  17   0      179.73      194.04     11.40 o 
   3  17   0     1829.09     1739.39     32.79 o 
   5  17   0     2303.85     2342.13     50.43 o 
   7  17   0      767.47      790.77     15.49 o 
   9  17   0      285.60      327.21     11.76 o 
   0  18   0      157.03      155.10     11.15 o 
   2  18   0      189.63      182.47      8.42 o 
   4  18   0        7.49        5.11      5.32 o 
   6  18   0      238.96      236.15      9.68 o 
   8  18   0       18.37       26.00      4.37 o 
   1  19   0       54.46       47.17      6.59 o 
   3  19   0      259.74      256.41     10.21 o 
   5  19   0       64.43       69.95      6.62 o 
   7  19   0      245.52      234.55     14.70 o 
   0  20   0     1249.78     1233.21     38.02 o 
   2  20   0      216.15      224.09     16.73 o 
   4  20   0      700.24      699.77     86.93 o 
   6  20   0      593.58      645.74     17.55 o 
   1  21   0       43.27       33.86      6.45 o 
   3  21   0        3.22       -0.20      6.84 o 
   1   1   1    10812.00    12676.53    140.08 o 
   2   1   1     3903.19     4670.31     38.30 o 
   3   1   1      129.71      168.65      2.19 o 
   4   1   1       97.60      170.09      2.08 o 
   5   1   1     3741.07     3304.16     25.81 o 
   6   1   1      920.97      955.41      7.88 o 
   7   1   1    11433.91    10991.30     71.13 o 
   8   1   1       21.26       36.88      1.29 o 
   9   1   1     4561.70     4356.24     34.66 o 
  10   1   1      106.24      110.31      3.35 o 
  11   1   1      360.46      356.72      8.75 o 
  12   1   1      306.98      291.42      6.97 o 
  13   1   1      893.63      936.07     17.63 o 
  14   1   1        0.49        4.14      3.28 o 
  15   1   1      793.32      809.79     18.32 o 
   0   2   1    15523.20    17641.47    267.19 o 
   1   2   1        0.00        5.74      0.42 o 
   2   2   1     2511.22     2737.70     21.12 o 
   3   2   1     2051.07     2015.64     15.83 o 
   4   2   1     4827.09     4810.88     46.73 o 
   5   2   1      147.05      154.14      3.72 o 
   6   2   1     5575.33     5504.25     40.01 o 
   7   2   1        0.99       -1.29      1.29 o 
   8   2   1     4475.38     4396.43     32.51 o 
   9   2   1      407.53      410.89      5.29 o 
  10   2   1     1880.85     1779.38     16.67 o 
  11   2   1      125.53      119.62      4.39 o 
  12   2   1      286.14      284.45      6.83 o 
  13   2   1       10.25       11.71      3.16 o 
  14   2   1      757.92      753.79     16.29 o 
  15   2   1        0.14        0.14      3.34 o 
   1   3   1        2.19       11.95      1.94 o 
   2   3   1     3718.60     3936.53     32.37 o 
   3   3   1      333.18      447.92      4.44 o 
   4   3   1      392.56      488.90      4.87 o 
   5   3   1      771.27      763.23      7.86 o 
   6   3   1      133.92      132.71      2.03 o 
   7   3   1      779.93      737.50      6.92 o 
   8   3   1      603.60      544.83      6.09 o 
   9   3   1      171.44      158.29      3.36 o 
  10   3   1      495.63      490.38      6.21 o 
  11   3   1      162.74      161.76      4.92 o 
  12   3   1       15.69       16.85      3.03 o 
  13   3   1        9.71       14.04      3.29 o 
  14   3   1        0.60        2.20      2.97 o 
   0   4   1     2690.24     2645.37     33.46 o 
   1   4   1     4362.73     4773.68     45.92 o 
   2   4   1     6859.98     7726.26     67.95 o 
   3   4   1       69.16       85.82      1.46 o 
   4   4   1    16641.65    16477.98    135.45 o 
   5   4   1      310.60      336.07      4.73 o 
   6   4   1     3689.54     3438.57     28.96 o 
   7   4   1      351.20      367.63      7.06 o 
   8   4   1     2727.14     2541.44     22.28 o 
   9   4   1       18.95       24.95      1.90 o 
  10   4   1     1796.15     1765.03     18.04 o 
  11   4   1      396.27      382.22      8.63 o 
  12   4   1     2864.46     2860.23     35.34 o 
  13   4   1       55.88       50.03      3.82 o 
  14   4   1      229.15      223.46      6.70 o 
   1   5   1      925.03      922.39      9.84 o 
   2   5   1      438.08      527.55      5.69 o 
   3   5   1     7911.03     7842.94     63.84 o 
   4   5   1     1636.61     1914.49     16.52 o 
   5   5   1     7551.42     7657.98     62.60 o 
   6   5   1      185.12      164.47      2.79 o 
   7   5   1       20.45       17.72      1.33 o 
   8   5   1       16.01       20.43      1.61 o 
   9   5   1     1459.98     1398.29     14.57 o 
  10   5   1       22.09       19.50      1.99 o 
  11   5   1     1463.91     1476.18     19.86 o 
  12   5   1      120.57      105.55      4.45 o 
  13   5   1      359.56      375.71      9.29 o 
  14   5   1       13.26       11.99      3.25 o 
   0   6   1     1542.90     1400.00     23.12 o 
   1   6   1     1480.10     1544.78     15.87 o 
   2   6   1      771.28      811.51     10.31 o 
   3   6   1      335.07      334.03      4.20 o 
   4   6   1     1089.54      965.68      9.10 o 
   5   6   1       40.77       53.53      1.45 o 
   6   6   1     2046.06     2066.70     18.21 o 
   7   6   1       84.12       93.14      2.13 o 
   8   6   1      130.81      137.43      2.65 o 
   9   6   1      280.66      273.99      5.29 o 
  10   6   1     1122.99     1143.51     15.85 o 
  11   6   1       85.60       83.09      3.87 o 
  12   6   1       83.24       83.10      4.17 o 
  13   6   1        6.27        3.45      3.00 o 
  14   6   1      111.11      109.13      6.18 o 
   1   7   1      729.51      698.28      8.06 o 
   2   7   1      581.08      668.50      7.24 o 
   3   7   1    15695.29    15800.86    138.30 o 
   4   7   1        2.97        4.20      1.01 o 
   5   7   1     3906.43     3658.83     30.91 o 
   6   7   1        1.39        7.99      1.97 o 
   7   7   1     5109.61     5178.94     40.64 o 
   8   7   1      294.64      316.75      4.08 o 
   9   7   1      562.56      561.54      6.69 o 
  10   7   1      109.28      103.45      3.87 o 
  11   7   1     2880.48     2840.98     40.65 o 
  12   7   1        3.86        6.06      3.35 o 
  13   7   1      607.24      593.86     19.76 o 
  14   7   1       21.73       30.02      4.83 o 
   0   8   1     4326.64     4161.85     64.69 o 
   1   8   1     1356.19     1421.53     15.09 o 
   2   8   1     2435.18     2483.48     23.14 o 
   3   8   1        5.29        1.88      1.06 o 
   4   8   1       14.48       14.08      1.36 o 
   5   8   1       51.10       51.89      1.60 o 
   6   8   1     1774.82     1753.57     15.93 o 
   7   8   1        0.11        3.27      1.73 o 
   8   8   1       29.09       32.42      1.57 o 
   9   8   1      934.66      913.88      9.73 o 
  10   8   1      728.39      688.34      9.65 o 
  11   8   1        0.39        1.65      3.19 o 
  12   8   1       87.54       76.11      4.70 o 
  13   8   1        9.30        4.02      4.03 o 
  14   8   1      262.24      285.82     11.64 o 
   1   9   1      622.70      745.45     11.44 o 
   2   9   1      151.72      181.19      3.43 o 
   3   9   1      105.15       59.11      1.92 o 
   4   9   1      557.94      592.13      8.67 o 
   5   9   1     2626.31     2788.26     24.23 o 
   6   9   1       13.09       16.01      1.33 o 
   7   9   1       43.11       43.70      2.02 o 
   8   9   1      232.92      213.34      3.70 o 
   9   9   1     2312.14     2248.83     24.62 o 
  10   9   1        1.71        4.17      2.54 o 
  11   9   1      135.27      145.17      8.17 o 
  12   9   1       35.16       35.54      4.03 o 
  13   9   1      188.51      180.90      9.49 o 
   0  10   1     8391.42     8095.91    123.65 o 
   1  10   1       32.79       26.25      2.12 o 
   2  10   1     2953.34     2788.53     28.52 o 
   3  10   1      193.37      191.82      3.44 o 
   4  10   1     2261.58     2283.25     21.96 o 
   5  10   1      159.13      158.12      3.30 o 
   6  10   1     2497.05     2391.79     23.23 o 
   7  10   1      487.77      451.43      6.36 o 
   8  10   1     4055.37     3912.58     36.73 o 
   9  10   1       83.90       78.79      3.31 o 
  10  10   1      434.00      415.98      9.80 o 
  11  10   1       15.68       16.52      4.83 o 
  12  10   1      560.05      580.29     16.66 o 
  13  10   1        0.09        1.92      4.98 o 
   1  11   1     1869.99     1842.37     22.30 o 
   2  11   1     1189.88     1184.39     13.64 o 
   3  11   1       39.03       33.35      2.02 o 
   4  11   1       37.75       46.73      2.09 o 
   5  11   1      307.03      327.86      5.13 o 
   6  11   1        1.19        3.35      1.64 o 
   7  11   1      106.77      107.38      5.59 o 
   8  11   1      666.26      617.04      7.57 o 
   9  11   1      312.64      260.74      5.66 o 
  10  11   1      183.24      171.71      6.31 o 
  11  11   1       52.08       49.99      5.91 o 
  12  11   1        2.63        4.75      5.19 o 
  13  11   1       54.92       39.64      6.26 o 
   0  12   1     5322.87     5195.34     81.72 o 
   1  12   1      687.94      651.48      9.88 o 
   2  12   1      313.04      312.87      6.14 o 
   3  12   1       37.64       47.88      2.25 o 
   4  12   1       14.15       14.48      2.73 o 
   5  12   1        5.04        9.00      1.75 o 
   6  12   1     1747.73     1782.81     18.44 o 
   7  12   1        7.62        4.41      1.99 o 
   8  12   1     1085.74     1049.60     12.27 o 
   9  12   1      326.72      313.42      6.36 o 
  10  12   1      596.84      596.45     22.97 o 
  11  12   1        4.61        5.96      5.32 o 
  12  12   1        5.98        5.70      4.98 o 
   1  13   1     3258.67     3140.60     36.49 o 
   2  13   1       54.40       47.89      2.91 o 
   3  13   1      992.06     1016.50     12.64 o 
   4  13   1      122.04      107.21      3.62 o 
   5  13   1      931.16      887.34     10.62 o 
   6  13   1       36.73       35.34      2.42 o 
   7  13   1     2210.41     2118.61     21.74 o 
   8  13   1        0.42       -1.30      1.99 o 
   9  13   1      528.46      503.06      8.51 o 
  10  13   1        0.20        1.52      3.43 o 
  11  13   1      130.11      119.09      8.06 o 
  12  13   1        3.91        6.15      7.10 o 
   0  14   1     1158.38     1196.96     28.89 o 
   1  14   1      191.44      177.02      5.71 o 
   2  14   1      127.51      120.35      4.39 o 
   3  14   1      202.19      208.86      5.44 o 
   4  14   1        0.75        1.24      2.12 o 
   5  14   1      324.35      292.54      5.37 o 
   6  14   1        0.53       -0.73      1.96 o 
   7  14   1      158.17      134.78      4.20 o 
   8  14   1        0.38        0.83      2.33 o 
   9  14   1       64.16       59.45      3.50 o 
  10  14   1       75.23       74.54      7.64 o 
  11  14   1       12.61        4.87      5.55 o 
   1  15   1      604.68      599.19     10.20 o 
   2  15   1      263.55      252.34      6.27 o 
   3  15   1     1503.93     1422.61     19.20 o 
   4  15   1        0.30       -2.29      2.29 o 
   5  15   1     1209.03     1199.64     18.69 o 
   6  15   1       13.23       18.31      2.40 o 
   7  15   1       86.82       84.21      3.36 o 
   8  15   1        0.59       -0.74      2.46 o 
   9  15   1      391.48      381.88      7.62 o 
  10  15   1        0.06       -1.25      3.87 o 
   0  16   1       98.59      102.35      5.91 o 
   1  16   1       38.10       40.98      5.02 o 
   2  16   1     1044.82     1077.74     15.77 o 
   3  16   1        3.64        0.90      2.75 o 
   4  16   1     2079.26     2074.57     26.48 o 
   5  16   1        9.96        6.46      2.43 o 
   6  16   1      130.14      123.65      4.26 o 
   7  16   1       34.72       38.22      2.85 o 
   8  16   1       71.10       58.06      3.57 o 
   9  16   1       24.62       31.65      3.47 o 
  10  16   1      222.12      183.79      7.56 o 
   1  17   1       53.17       49.15      3.67 o 
   2  17   1       47.36       54.71      4.46 o 
   3  17   1        5.47        0.67      2.77 o 
   4  17   1       73.62       55.90      3.92 o 
   5  17   1        0.69        0.65      2.77 o 
   6  17   1        2.11        1.79      3.16 o 
   7  17   1       73.11       77.50      3.94 o 
   8  17   1        0.98        0.25      2.84 o 
   9  17   1       26.75       26.40      3.39 o 
   0  18   1      367.34      388.20     12.00 o 
   1  18   1        0.63        4.21      3.08 o 
   2  18   1      993.46     1000.60     23.41 o 
   3  18   1       26.28       23.43      3.53 o 
   4  18   1      431.29      427.52     15.22 o 
   5  18   1        4.19        3.38      3.16 o 
   6  18   1      368.23      343.17     10.54 o 
   7  18   1        3.61        5.94      3.28 o 
   8  18   1      133.21      133.20      6.42 o 
   1  19   1      452.53      501.81     10.26 o 
   2  19   1        4.93       10.34      3.47 o 
   3  19   1      376.96      402.00     10.32 o 
   4  19   1      119.42      122.35      5.44 o 
   5  19   1      137.03      153.28      6.22 o 
   6  19   1        1.02        0.86      3.47 o 
   7  19   1      253.68      245.72      7.28 o 
   0  20   1       14.53       14.70      6.08 o 
   1  20   1       20.13       18.52      4.54 o 
   2  20   1        2.77        6.42      3.76 o 
   3  20   1        0.12        0.27      3.53 o 
   4  20   1       92.27      102.78      5.44 o 
   5  20   1       12.25       24.09      3.99 o 
   6  20   1        5.60       10.63      3.62 o 
   1  21   1      506.15      580.12     15.73 o 
   2  21   1        5.18        7.19      3.92 o 
   3  21   1      189.90      204.03      7.02 o 
   4  21   1        1.92        5.36      3.64 o 
   0   0   2    16418.11    16321.12    353.79 o 
   1   0   2    14168.25    15233.29    231.53 o 
   2   0   2     1046.45     1594.53     25.25 o 
   3   0   2      103.29       81.34      3.55 o 
   4   0   2      135.24       83.14      6.59 o 
   5   0   2     2410.19     2914.75     32.94 o 
   6   0   2     2265.96     2298.46     26.74 o 
   7   0   2        0.22        4.13      1.63 o 
   8   0   2     9937.71    10027.42    109.02 o 
   9   0   2      893.67      884.33     12.41 o 
  10   0   2      123.63      117.83      3.98 o 
  11   0   2      304.08      294.81      6.32 o 
  12   0   2       16.75       16.39      3.89 o 
  13   0   2        0.57        2.49      6.59 o 
  14   0   2     1382.37     1441.87     45.62 o 
   1   1   2    17670.18    18617.92    179.43 o 
   2   1   2     4196.51     4779.55     39.05 o 
   3   1   2      116.37       96.77      1.88 o 
   4   1   2      110.99      147.47      2.76 o 
   5   1   2      286.18      421.72      5.21 o 
   6   1   2        0.31        3.80      1.04 o 
   7   1   2      981.18     1044.03      9.65 o 
   8   1   2        0.13       -1.31      1.31 o 
   9   1   2      581.05      544.31      6.18 o 
  10   1   2       22.15       25.09      1.79 o 
  11   1   2       43.11       36.01      2.10 o 
  12   1   2       63.04       64.14      3.79 o 
  13   1   2      262.60      265.64      8.78 o 
  14   1   2        0.07       -1.34      3.28 o 
   0   2   2       10.14       56.68      1.76 o 
   1   2   2      309.29      365.87      4.44 o 
   2   2   2    20266.32    21724.03    176.98 o 
   3   2   2      356.00      282.99      3.22 o 
   4   2   2      213.53      293.43      3.41 o 
   5   2   2      401.82      424.95      5.03 o 
   6   2   2      210.06      159.71      4.34 o 
   7   2   2       43.38       45.05      1.42 o 
   8   2   2      816.91      806.53      9.18 o 
   9   2   2       43.53       27.89      1.72 o 
  10   2   2       63.26       76.52      2.51 o 
  11   2   2      386.48      348.57      5.80 o 
  12   2   2       81.53       92.84      4.15 o 
  13   2   2        1.05       -0.37      3.07 o 
  14   2   2      146.31      156.85      5.81 o 
   1   3   2       52.58       22.78      1.30 o 
   2   3   2     7708.07     8552.74     69.72 o 
   3   3   2     9051.33     8916.04     67.97 o 
   4   3   2       27.31       27.19      1.50 o 
   5   3   2     3807.10     3883.66     32.55 o 
   6   3   2       92.19       95.79      2.30 o 
   7   3   2      994.40     1000.62     12.63 o 
   8   3   2      641.06      631.29      8.88 o 
   9   3   2      474.94      492.48      6.68 o 
  10   3   2        3.38        1.38      1.71 o 
  11   3   2      497.02      506.59      9.03 o 
  12   3   2        0.50       -0.34      2.66 o 
  13   3   2      293.55      301.85      7.38 o 
  14   3   2        1.13        1.05      3.03 o 
   0   4   2      755.19      721.11     10.12 o 
   1   4   2       43.87       47.07      1.41 o 
   2   4   2      498.23      493.78      5.43 o 
   3   4   2       53.65       57.70      1.26 o 
   4   4   2      160.48      123.64      2.39 o 
   5   4   2        0.28        0.46      0.78 o 
   6   4   2      231.39      217.21      5.01 o 
   7   4   2        5.36        3.72      1.16 o 
   8   4   2      143.25      141.25      3.57 o 
   9   4   2      675.78      673.00     12.10 o 
  10   4   2     1091.28     1122.76     12.64 o 
  11   4   2      107.33      102.18      3.58 o 
  12   4   2      199.14      195.31      5.66 o 
  13   4   2       30.99       26.05      3.59 o 
  14   4   2       10.64        5.06      3.29 o 
   1   5   2      324.30      575.73      6.60 o 
   2   5   2      590.59      675.22      7.70 o 
   3   5   2     5857.55     5738.32     47.12 o 
   4   5   2     1365.74     1496.84     13.28 o 
   5   5   2      350.30      333.99      3.94 o 
   6   5   2       37.62       23.22      1.12 o 
   7   5   2      469.55      459.90      5.85 o 
   8   5   2      380.07      396.78      5.66 o 
   9   5   2      182.46      202.39      4.42 o 
  10   5   2      511.51      508.13      7.93 o 
  11   5   2      189.14      188.37      5.28 o 
  12   5   2       41.22       42.03      3.62 o 
  13   5   2      383.36      376.82     16.83 o 
  14   5   2        1.81       -0.16      3.95 o 
   0   6   2     2937.24     2757.61     43.55 o 
   1   6   2      360.49      355.86      6.70 o 
   2   6   2     2929.48     2803.20     27.97 o 
   3   6   2       27.90       36.48      1.38 o 
   4   6   2     9220.80     9615.29     78.36 o 
   5   6   2        0.05        6.92      0.94 o 
   6   6   2     1456.81     1508.73     13.76 o 
   7   6   2      128.67      128.53      2.76 o 
   8   6   2       10.32       15.45      1.41 o 
   9   6   2      328.44      323.00      5.22 o 
  10   6   2      634.40      621.27      8.24 o 
  11   6   2        5.00        6.13      2.62 o 
  12   6   2     1044.10     1038.25     28.72 o 
  13   6   2       17.32       12.67      3.85 o 
  14   6   2      182.42      197.70     14.58 o 
   1   7   2       10.05       11.37      1.14 o 
   2   7   2     2395.10     2739.84     27.52 o 
   3   7   2     2122.28     2299.18     21.58 o 
   4   7   2      208.66      215.78      3.48 o 
   5   7   2      130.97      118.92      2.68 o 
   6   7   2        0.54        2.35      1.05 o 
   7   7   2      318.60      284.60      3.98 o 
   8   7   2      468.51      461.97      6.69 o 
   9   7   2      162.08      163.14      3.61 o 
  10   7   2        6.91        5.52      2.15 o 
  11   7   2      201.60      207.46      5.70 o 
  12   7   2        1.05        2.53      3.43 o 
  13   7   2        0.90       -0.66      3.56 o 
  14   7   2        0.20        1.46      3.85 o 
   0   8   2       15.62       56.33      3.03 o 
   1   8   2        5.94       11.24      1.33 o 
   2   8   2      862.33      689.35      8.33 o 
   3   8   2      349.37      372.07      5.38 o 
   4   8   2     1698.81     1514.36     15.06 o 
   5   8   2       44.42       45.36      1.80 o 
   6   8   2     1069.36     1080.03     11.55 o 
   7   8   2       46.36       50.95      2.04 o 
   8   8   2      326.11      336.23      5.77 o 
   9   8   2       10.02       11.48      2.24 o 
  10   8   2      660.48      633.33      9.44 o 
  11   8   2       63.26       68.23      3.87 o 
  12   8   2      176.87      146.17      6.34 o 
  13   8   2       17.15       13.94      4.04 o 
   1   9   2     3836.13     3773.15     37.58 o 
   2   9   2        8.17       13.27      1.68 o 
   3   9   2      407.53      463.77      6.38 o 
   4   9   2       12.34       11.36      1.40 o 
   5   9   2     1763.00     1731.43     17.22 o 
   6   9   2      419.37      408.80      5.75 o 
   7   9   2      471.27      462.84      6.34 o 
   8   9   2        0.29       -1.54      1.75 o 
   9   9   2      330.54      326.67      6.18 o 
  10   9   2        8.95        9.27      2.50 o 
  11   9   2      796.86      768.57     21.44 o 
  12   9   2        1.95        4.46      3.56 o 
  13   9   2      202.69      228.80     14.26 o 
   0  10   2      145.80      166.62      5.73 o 
   1  10   2      267.81      294.25      4.75 o 
   2  10   2        6.25        6.10      1.37 o 
   3  10   2       25.83       32.32      1.99 o 
   4  10   2        3.41        1.69      1.27 o 
   5  10   2      157.43      142.65      3.20 o 
   6  10   2        6.53       10.15      1.66 o 
   7  10   2      102.41       93.88      2.89 o 
   8  10   2        0.28        5.55      2.05 o 
   9  10   2       60.25       56.54      3.05 o 
  10  10   2      226.08      222.97      5.36 o 
  11  10   2       21.96       16.68      3.14 o 
  12  10   2       31.63       25.22      4.19 o 
  13  10   2        8.64       15.91      5.48 o 
   1  11   2     5760.95     5493.60     60.63 o 
   2  11   2       22.12       17.54      1.67 o 
   3  11   2       84.25       95.65      2.83 o 
   4  11   2       21.26       19.18      1.85 o 
   5  11   2      835.89      895.64     10.35 o 
   6  11   2      111.80      122.96      3.22 o 
   7  11   2     2078.58     1999.69     20.24 o 
   8  11   2      105.75       97.81      3.56 o 
   9  11   2      788.77      753.87     10.89 o 
  10  11   2        5.55       -0.98      2.73 o 
  11  11   2       40.35       38.67      3.46 o 
  12  11   2       88.01       84.13     10.90 o 
   0  12   2     1571.66     1599.28     36.24 o 
   1  12   2        1.74        0.23      2.00 o 
   2  12   2      178.09      156.48      4.30 o 
   3  12   2        6.38       11.30      1.80 o 
   4  12   2       13.69       16.37      1.99 o 
   5  12   2        3.28        2.92      1.69 o 
   6  12   2      860.04      810.37      9.87 o 
   7  12   2       15.75       19.89      2.19 o 
   8  12   2      831.77      830.94     11.61 o 
   9  12   2       43.30       50.20      3.68 o 
  10  12   2      318.69      324.35      7.74 o 
  11  12   2       30.99       46.83      4.40 o 
  12  12   2      132.55      127.89      8.37 o 
   1  13   2        6.53       12.63      2.40 o 
   2  13   2       63.58       67.10      3.23 o 
   3  13   2       70.55       71.68      3.34 o 
   4  13   2      475.64      447.97      7.15 o 
   5  13   2      172.81      175.11      4.25 o 
   6  13   2       35.55       31.20      2.28 o 
   7  13   2       39.77       31.72      2.41 o 
   8  13   2        7.43        6.04      2.46 o 
   9  13   2        6.54        9.47      3.03 o 
  10  13   2        1.04        3.73      3.08 o 
  11  13   2        1.64       -2.35      3.71 o 
   0  14   2     3403.02     3333.02     72.23 o 
   1  14   2        6.78       10.34      2.40 o 
   2  14   2      641.12      655.51     10.64 o 
   3  14   2      195.89      178.32      5.06 o 
   4  14   2     1365.86     1344.94     16.12 o 
   5  14   2       15.35       12.63      2.32 o 
   6  14   2      303.39      299.60      5.96 o 
   7  14   2        5.42        3.76      2.08 o 
   8  14   2      183.26      177.32      5.01 o 
   9  14   2        0.31       -1.57      2.91 o 
  10  14   2      493.11      512.87     13.34 o 
  11  14   2        0.36       -1.16      4.08 o 
   1  15   2        4.26        6.46      2.45 o 
   2  15   2        0.77       -2.31      2.31 o 
   3  15   2      546.47      520.91      9.50 o 
   4  15   2        0.07       -2.12      2.38 o 
   5  15   2      358.04      369.55      6.91 o 
   6  15   2        2.31        0.85      2.24 o 
   7  15   2      170.59      174.69      4.83 o 
   8  15   2        9.24        5.06      2.58 o 
   9  15   2      435.04      461.08     12.00 o 
  10  15   2       25.16       36.92      4.67 o 
   0  16   2      181.92      169.78      7.70 o 
   1  16   2      159.20      160.11      5.19 o 
   2  16   2      138.81      134.63      4.93 o 
   3  16   2      265.67      249.47      6.45 o 
   4  16   2      131.39      124.79      4.81 o 
   5  16   2        0.13       -0.24      2.74 o 
   6  16   2      412.51      388.97      8.33 o 
   7  16   2        3.57        2.05      2.83 o 
   8  16   2        9.21       12.73      3.28 o 
   9  16   2        4.53        5.45      3.44 o 
  10  16   2       55.80       49.74      5.33 o 
   1  17   2      256.56      261.00      6.84 o 
   2  17   2       39.66       40.38      3.90 o 
   3  17   2      912.03      928.01     14.57 o 
   4  17   2       61.98       58.35      3.85 o 
   5  17   2      306.85      301.26      7.40 o 
   6  17   2        6.31        8.98      3.13 o 
   7  17   2       23.05       27.60      4.17 o 
   8  17   2       15.01       15.81      3.99 o 
   9  17   2      159.13      161.69      8.78 o 
   0  18   2       15.95       12.30      4.83 o 
   1  18   2       72.49       75.52      4.36 o 
   2  18   2      558.08      533.01     18.36 o 
   3  18   2        0.73       -0.77      3.03 o 
   4  18   2       69.97       75.86      8.71 o 
   5  18   2       32.97       27.51      3.55 o 
   6  18   2      181.30      194.00      6.25 o 
   7  18   2        1.92        2.43      3.68 o 
   8  18   2      116.07      138.63      6.60 o 
   1  19   2      145.94      137.12      5.57 o 
   2  19   2       17.18       18.19      4.02 o 
   3  19   2      261.87      275.44      7.60 o 
   4  19   2        4.38       -0.79      3.21 o 
   5  19   2      114.39      117.44      6.12 o 
   6  19   2       66.18       77.22      5.63 o 
   7  19   2       37.39       38.02      4.96 o 
   0  20   2      298.89      288.96     14.95 o 
   1  20   2        0.13        3.45      3.34 o 
   2  20   2       57.32       75.15      4.86 o 
   3  20   2        5.81        8.22      3.44 o 
   4  20   2      150.66      153.02      6.16 o 
   5  20   2        0.28       -1.03      3.39 o 
   1  21   2       99.99       95.35      8.12 o 
   2  21   2       45.30       47.48      7.17 o 
   3  21   2       76.60       72.44      5.13 o 
   1   1   3    14463.40    15721.40    137.60 o 
   2   1   3      826.12      884.83      9.63 o 
   3   1   3       28.19       63.34      1.93 o 
   4   1   3     1129.41     1140.72     12.42 o 
   5   1   3     1331.94     1192.00     15.08 o 
   6   1   3      209.57      219.03      3.72 o 
   7   1   3     5237.72     4932.23     40.13 o 
   8   1   3       10.09       20.75      1.61 o 
   9   1   3     2400.46     2221.07     19.19 o 
  10   1   3        5.79        7.59      1.76 o 
  11   1   3     1010.56     1016.96     10.50 o 
  12   1   3       98.25      104.17      5.96 o 
  13   1   3      377.67      387.17      8.62 o 
  14   1   3        3.16        7.28      3.45 o 
   0   2   3     2343.78     2734.98     43.34 o 
   1   2   3     3856.11     3911.66     38.08 o 
   2   2   3     2637.51     2836.32     28.01 o 
   3   2   3      353.83      425.14      4.50 o 
   4   2   3       12.01       26.71      1.26 o 
   5   2   3       67.02       62.96      1.57 o 
   6   2   3     2019.27     1849.51     20.04 o 
   7   2   3      126.15      105.07      3.12 o 
   8   2   3     1274.03     1168.14     11.79 o 
   9   2   3      211.95      181.40      3.42 o 
  10   2   3     1158.28     1134.45     11.17 o 
  11   2   3       13.04       14.27      2.07 o 
  12   2   3      628.09      633.73     11.21 o 
  13   2   3        7.98        0.78      3.14 o 
  14   2   3      518.39      544.88     12.78 o 
   1   3   3       49.62       80.28      1.94 o 
   2   3   3     1180.96     1310.14     13.90 o 
   3   3   3     1164.67     1252.68     13.28 o 
   4   3   3      391.23      561.85      5.94 o 
   5   3   3      104.20      106.47      2.14 o 
   6   3   3        3.04        8.93      1.08 o 
   7   3   3       59.84       98.86      3.08 o 
   8   3   3       60.89       62.32      2.47 o 
   9   3   3       41.83       36.97      2.30 o 
  10   3   3      535.08      475.01      6.48 o 
  11   3   3      136.55      138.49      3.57 o 
  12   3   3       72.10       85.99      4.43 o 
  13   3   3      149.08      166.91      5.87 o 
  14   3   3       14.60        9.87      3.39 o 
   0   4   3     4006.35     4223.63     65.05 o 
   1   4   3      514.20      545.70      7.40 o 
   2   4   3     1622.91     1609.81     16.63 o 
   3   4   3      115.95      118.80      2.53 o 
   4   4   3    10810.08    11060.19     90.02 o 
   5   4   3      540.11      595.40      5.83 o 
   6   4   3     1599.88     1449.93     14.55 o 
   7   4   3      268.61      264.27      4.89 o 
   8   4   3     1149.65     1045.17     12.81 o 
   9   4   3       62.37       77.20      3.16 o 
  10   4   3     2922.78     2832.33     30.59 o 
  11   4   3       12.78        9.85      2.34 o 
  12   4   3     1750.81     1768.94     21.14 o 
  13   4   3      129.16      121.24      6.01 o 
  14   4   3      138.12      133.67      6.62 o 
   1   5   3       10.82       21.90      3.12 o 
   2   5   3       72.12       84.98      1.96 o 
   3   5   3     6128.10     6100.21     59.06 o 
   4   5   3       63.71       48.41      1.44 o 
   5   5   3     2056.68     2108.34     18.44 o 
   6   5   3        0.08        1.18      1.14 o 
   7   5   3       26.26       22.49      1.52 o 
   8   5   3      108.98       93.33      2.99 o 
   9   5   3      388.04      392.61      7.29 o 
  10   5   3        0.00       -0.65      1.96 o 
  11   5   3      643.41      655.35     10.80 o 
  12   5   3       48.38       55.20      4.15 o 
  13   5   3      641.07      647.49     13.92 o 
  14   5   3        2.89        3.93      4.08 o 
   0   6   3       68.64       87.33      3.58 o 
   1   6   3     1286.97     1393.22     14.81 o 
   2   6   3      437.90      478.57      6.13 o 
   3   6   3      191.36      198.83      3.45 o 
   4   6   3      395.63      346.47      4.67 o 
   5   6   3       10.60       10.37      1.08 o 
   6   6   3      382.05      359.10      4.43 o 
   7   6   3       58.16       56.82      3.14 o 
   8   6   3      105.81      110.91      3.29 o 
   9   6   3      680.63      652.06      8.69 o 
  10   6   3      667.78      682.07     10.00 o 
  11   6   3       50.77       48.76      3.17 o 
  12   6   3      354.22      325.22      8.56 o 
  13   6   3        7.27        9.67      3.97 o 
  14   6   3       84.73       90.06      6.01 o 
   1   7   3     1155.24     1168.75     12.72 o 
   2   7   3     1090.34     1251.44     13.63 o 
   3   7   3     4906.47     4847.08     47.64 o 
   4   7   3      764.42      809.14      8.96 o 
   5   7   3     1895.65     1746.63     17.21 o 
   6   7   3      462.52      473.77      7.31 o 
   7   7   3      616.02      591.61      8.27 o 
   8   7   3       89.82      108.26      3.91 o 
   9   7   3     1511.63     1506.95     23.06 o 
  10   7   3       64.18       71.93      3.37 o 
  11   7   3     2092.39     2063.91     42.80 o 
  12   7   3       45.65       45.36      4.00 o 
  13   7   3      564.82      559.86     17.03 o 
   0   8   3       52.04       18.59      2.15 o 
   1   8   3      559.77      523.79      8.84 o 
   2   8   3     3011.98     3022.42     32.95 o 
   3   8   3        0.16        4.39      2.84 o 
   4   8   3      968.61      931.56     11.00 o 
   5   8   3      323.73      350.51      5.06 o 
   6   8   3     1799.20     1839.73     18.27 o 
   7   8   3       25.65       30.94      2.64 o 
   8   8   3      396.45      375.80      7.54 o 
   9   8   3        3.23        3.00      2.52 o 
  10   8   3       65.48       69.35      3.40 o 
  11   8   3       19.27       17.26      2.85 o 
  12   8   3       21.48       12.96      3.11 o 
  13   8   3        0.03       -2.07      3.78 o 
   1   9   3      550.80      585.04      7.51 o 
   2   9   3      491.56      529.44      7.08 o 
   3   9   3      772.08      714.18      9.12 o 
   4   9   3      519.62      584.25      7.76 o 
   5   9   3      715.02      678.20      8.16 o 
   6   9   3      178.23      170.76      3.47 o 
   7   9   3      559.82      505.38      7.96 o 
   8   9   3       76.88       65.45      3.58 o 
   9   9   3      607.54      596.89     10.50 o 
  10   9   3      319.92      322.07      9.14 o 
  11   9   3      189.37      197.12      5.29 o 
  12   9   3        4.44        5.48      3.08 o 
  13   9   3      150.67      159.79      7.01 o 
   0  10   3     6423.19     6526.07    130.26 o 
   1  10   3      239.17      229.40      4.94 o 
   2  10   3     1281.80     1240.67     15.67 o 
   3  10   3      528.59      475.08      8.40 o 
   4  10   3      337.48      324.56      5.39 o 
   5  10   3       43.39       39.06      2.22 o 
   6  10   3      273.28      265.86      4.62 o 
   7  10   3      298.80      296.78      5.79 o 
   8  10   3     2922.72     2872.89     35.02 o 
   9  10   3       94.07       84.58      4.83 o 
  10  10   3      410.11      385.77      7.39 o 
  11  10   3       95.26       87.17      5.57 o 
  12  10   3      399.72      412.03      9.15 o 
   1  11   3      240.40      219.20      5.06 o 
   2  11   3       39.79       54.92      2.83 o 
   3  11   3      611.56      583.43      9.93 o 
   4  11   3      152.92      152.36      3.62 o 
   5  11   3     1116.37     1149.49     13.80 o 
   6  11   3       41.98       33.75      2.12 o 
   7  11   3      619.60      587.92      9.94 o 
   8  11   3      103.50      101.51      4.80 o 
   9  11   3       65.73       70.19      4.06 o 
  10  11   3      158.88      150.83      4.74 o 
  11  11   3       53.46       48.03      3.57 o 
  12  11   3        2.95        5.06      3.37 o 
   0  12   3      513.50      496.90     12.00 o 
   1  12   3       10.72       16.14      2.40 o 
   2  12   3     1155.32     1120.67     15.32 o 
   3  12   3      429.18      408.95      7.61 o 
   4  12   3        4.70        8.40      1.86 o 
   5  12   3      189.71      169.39      4.12 o 
   6  12   3     1439.89     1412.52     16.66 o 
   7  12   3       39.61       35.93      3.49 o 
   8  12   3     1009.43      988.05     15.18 o 
   9  12   3        7.20        1.07      2.89 o 
  10  12   3      105.09      109.48      4.42 o 
  11  12   3       79.98       73.01      3.94 o 
  12  12   3       18.17       24.44      4.69 o 
   1  13   3     2596.74     2549.48     30.66 o 
   2  13   3       20.90       28.94      2.70 o 
   3  13   3      846.93      819.22     16.17 o 
   4  13   3      228.69      213.73      5.40 o 
   5  13   3      239.06      260.55      5.34 o 
   6  13   3        0.70        2.10      2.17 o 
   7  13   3     1394.75     1392.44     19.12 o 
   8  13   3       10.62       13.33      3.41 o 
   9  13   3      528.54      487.79      9.92 o 
  10  13   3        3.24        5.27      3.22 o 
  11  13   3      239.22      220.22     12.84 o 
   0  14   3      132.84      143.67      6.62 o 
   1  14   3      232.51      226.78      5.82 o 
   2  14   3       87.33       95.63      4.76 o 
   3  14   3      475.52      410.81      7.97 o 
   4  14   3       34.12       48.90      3.28 o 
   5  14   3       64.90       52.26      3.35 o 
   6  14   3      492.03      466.10      7.80 o 
   7  14   3        9.00        7.69      2.80 o 
   8  14   3        1.78        6.77      3.49 o 
   9  14   3       24.92       34.02      3.94 o 
  10  14   3       11.64       13.56      4.28 o 
  11  14   3       33.82       32.91      4.87 o 
   1  15   3        6.54        9.20      2.54 o 
   2  15   3        2.62        0.36      2.46 o 
   3  15   3      882.62      863.34     16.28 o 
   4  15   3        4.82        3.81      3.58 o 
   5  15   3      832.39      813.75     12.95 o 
   6  15   3       58.14       63.48      4.10 o 
   7  15   3      106.34       90.92      5.30 o 
   8  15   3        3.38        3.88      3.58 o 
   9  15   3      102.49      108.87      5.95 o 
  10  15   3        0.06       -0.62      3.44 o 
   0  16   3      696.01      707.81     16.83 o 
   1  16   3        0.67        2.97      2.77 o 
   2  16   3      765.07      762.23     12.54 o 
   3  16   3       39.15       36.73      3.28 o 
   4  16   3     1845.00     1785.90     28.17 o 
   5  16   3       18.26       11.49      3.13 o 
   6  16   3      303.13      310.56      7.49 o 
   7  16   3       66.52       71.04      4.96 o 
   8  16   3      169.70      163.68      9.63 o 
   9  16   3       75.43       83.22      6.84 o 
   1  17   3       39.68       31.96      3.41 o 
   2  17   3       86.53       92.02      4.59 o 
   3  17   3        2.10        5.23      2.89 o 
   4  17   3       61.49       57.72      4.76 o 
   5  17   3       33.54       37.67      3.82 o 
   6  17   3        9.05        7.98      3.31 o 
   7  17   3        0.28        0.94      3.45 o 
   8  17   3       16.76       18.11      5.11 o 
   0  18   3       19.61       22.94      5.83 o 
   1  18   3       26.57       24.08      3.65 o 
   2  18   3      268.08      303.89     10.83 o 
   3  18   3        4.28        5.87      3.18 o 
   4  18   3      684.19      718.49     16.17 o 
   5  18   3       11.33        9.86      3.72 o 
   6  18   3      318.09      308.35     10.67 o 
   7  18   3        0.41       -2.00      3.87 o 
   1  19   3      367.41      376.50      9.14 o 
   2  19   3       55.92       54.85      4.49 o 
   3  19   3      154.84      148.69      5.74 o 
   4  19   3        2.72        5.28      3.64 o 
   5  19   3      312.32      302.72      8.09 o 
   6  19   3        7.45        5.00      4.24 o 
   0  20   3        0.17        4.39      5.19 o 
   1  20   3       15.20       20.13      3.92 o 
   2  20   3        9.80       10.95      3.64 o 
   3  20   3       16.31       13.81      3.85 o 
   4  20   3        8.50        6.22      3.35 o 
   1  21   3      321.74      319.02      8.73 o 
   2  21   3       42.23       50.77      4.66 o 
   0   0   4    49296.95    50686.70   1080.13 o 
   1   0   4     1902.77     1905.06     30.82 o 
   2   0   4    13925.64    13651.96    204.65 o 
   3   0   4     3533.47     4073.22     51.10 o 
   4   0   4     2147.04     1999.59     47.65 o 
   5   0   4       43.91       77.02      3.41 o 
   6   0   4     7860.38     8154.81    103.10 o 
   7   0   4       23.86       24.95      2.45 o 
   8   0   4     5857.95     5858.10    117.87 o 
   9   0   4       11.97       10.26      2.45 o 
  10   0   4      600.96      660.56     10.90 o 
  11   0   4       20.47       15.89      3.07 o 
  12   0   4      973.46     1013.67     15.45 o 
  13   0   4      366.62      375.74     12.19 o 
  14   0   4      733.43      727.80     18.64 o 
   1   1   4     4025.65     4205.52     37.49 o 
   2   1   4       58.03       57.72      1.66 o 
   3   1   4      305.31      285.85      4.36 o 
   4   1   4     2047.70     2340.45     26.95 o 
   5   1   4     1678.81     1679.94     20.78 o 
   6   1   4        6.07        1.07      3.00 o 
   7   1   4     1381.33     1434.09     14.09 o 
   8   1   4        5.79        6.55      1.73 o 
   9   1   4     1256.56     1223.02     11.94 o 
  10   1   4       14.57       11.43      1.94 o 
  11   1   4      140.39      131.83      3.40 o 
  12   1   4       48.24       52.89      2.70 o 
  13   1   4      103.91       95.11      5.78 o 
  14   1   4       34.82       40.71      4.11 o 
   0   2   4    17169.71    17146.41    211.36 o 
   1   2   4      239.61      239.93      4.73 o 
   2   2   4     2829.83     2764.50     27.73 o 
   3   2   4     1878.05     2012.23     20.74 o 
   4   2   4     1279.20     1358.42     16.67 o 
   5   2   4       13.75       22.21      1.68 o 
   6   2   4     4375.81     4604.40     42.48 o 
   7   2   4      150.46      142.00      4.00 o 
   8   2   4      551.54      527.80      6.87 o 
   9   2   4      802.59      731.63      8.15 o 
  10   2   4     1652.09     1607.32     15.11 o 
  11   2   4       57.27       45.95      3.72 o 
  12   2   4       98.83       97.04      3.41 o 
  13   2   4        1.83        2.67      3.13 o 
  14   2   4      473.10      527.35     20.48 o 
   1   3   4    12212.52    11917.38    126.78 o 
   2   3   4       60.63       75.14      2.77 o 
   3   3   4    13233.56    13676.07    130.34 o 
   4   3   4      656.29      757.84      9.00 o 
   5   3   4     6389.60     6645.90     55.83 o 
   6   3   4       94.74      104.29      4.08 o 
   7   3   4     4286.69     4379.21     44.69 o 
   8   3   4      277.20      276.75      5.97 o 
   9   3   4      885.58      919.05     11.24 o 
  10   3   4      202.76      205.74      4.41 o 
  11   3   4     2312.66     2340.39     24.17 o 
  12   3   4      282.27      278.68      6.80 o 
  13   3   4      719.01      721.14     15.01 o 
  14   3   4       66.14       66.89      5.56 o 
   0   4   4      208.04      184.80      5.38 o 
   1   4   4     1317.52     1437.00     17.29 o 
   2   4   4     2728.71     2872.50     29.05 o 
   3   4   4      288.52      356.38      5.25 o 
   4   4   4      214.90      229.61      6.20 o 
   5   4   4      390.67      420.03      5.23 o 
   6   4   4      176.96      164.79      2.98 o 
   7   4   4      248.18      246.24      7.24 o 
   8   4   4       85.87       71.18      2.75 o 
   9   4   4        2.78        5.17      2.00 o 
  10   4   4      473.25      437.71      6.95 o 
  11   4   4        7.34        9.19      2.81 o 
  12   4   4       73.72       71.16      3.45 o 
  13   4   4       27.50       31.19      4.77 o 
  14   4   4       56.66       63.69      5.64 o 
   1   5   4     7704.36     7427.73     92.84 o 
   2   5   4     2222.32     2299.90     23.57 o 
   3   5   4     5046.95     4938.15     48.50 o 
   4   5   4      542.69      619.35      7.81 o 
   5   5   4     8655.41     9017.22     77.99 o 
   6   5   4      210.76      240.48      4.01 o 
   7   5   4        6.61       17.87      4.65 o 
   8   5   4       21.24       23.87      2.17 o 
   9   5   4     1473.86     1434.83     19.44 o 
  10   5   4       53.25       46.65      3.25 o 
  11   5   4     1129.65     1144.95     15.12 o 
  12   5   4       21.58       13.73      2.70 o 
  13   5   4      659.13      664.37     14.40 o 
   0   6   4      782.75      632.25     12.72 o 
   1   6   4      187.33      243.07      3.97 o 
   2   6   4     5049.54     4938.00     48.46 o 
   3   6   4       94.56       89.45      2.39 o 
   4   6   4    14518.36    14685.80    140.21 o 
   5   6   4      365.96      332.47      7.09 o 
   6   6   4     2473.29     2431.42     28.44 o 
   7   6   4     1115.77     1098.74     15.50 o 
   8   6   4     1786.45     1797.64     23.18 o 
   9   6   4       68.11       52.24      4.46 o 
  10   6   4     1300.48     1304.82     16.53 o 
  11   6   4        2.34        6.01      2.55 o 
  12   6   4     1463.79     1461.78     16.95 o 
  13   6   4        0.93       -4.17      4.17 o 
   1   7   4      113.80      167.83      3.17 o 
   2   7   4        3.50        7.10      1.42 o 
   3   7   4       12.09       16.32      2.59 o 
   4   7   4       14.97       16.61      1.64 o 
   5   7   4       65.35       58.68      2.49 o 
   6   7   4      119.93      135.59      7.17 o 
   7   7   4        9.68       12.35      2.45 o 
   8   7   4      287.98      297.39      7.54 o 
   9   7   4      246.50      231.12      6.15 o 
  10   7   4      281.08      287.56      7.00 o 
  11   7   4       13.39        9.55      2.75 o 
  12   7   4      270.51      257.45      6.43 o 
  13   7   4       90.41       99.87      6.10 o 
   0   8   4     6933.29     6622.94    102.14 o 
   1   8   4       61.55       69.80      2.15 o 
   2   8   4     7132.13     7275.15     70.77 o 
   3   8   4        7.89       11.41      2.10 o 
   4   8   4     4044.64     4028.85     40.47 o 
   5   8   4      355.03      371.79      5.71 o 
   6   8   4     1116.35     1149.92     13.95 o 
   7   8   4       28.76       28.93      3.00 o 
   8   8   4      827.32      861.31     15.00 o 
   9   8   4       81.99       88.42      4.28 o 
  10   8   4     1287.32     1314.75     22.77 o 
  11   8   4        1.06        5.65      2.74 o 
  12   8   4      732.69      751.84     21.32 o 
  13   8   4        8.20       17.09      4.61 o 
   1   9   4     2367.67     2278.51     26.99 o 
   2   9   4      215.50      212.79      8.37 o 
   3   9   4     2950.83     2858.45     29.50 o 
   4   9   4       32.23       39.04      2.28 o 
   5   9   4     1821.57     1775.71     22.89 o 
   6   9   4       75.89       84.08      3.43 o 
   7   9   4     2865.75     2805.87     34.19 o 
   8   9   4       57.08       45.63      3.44 o 
   9   9   4     1573.23     1566.40     21.45 o 
  10   9   4       41.06       40.21      3.70 o 
  11   9   4      212.89      177.04      5.69 o 
  12   9   4        3.96        8.91      3.58 o 
   0  10   4       82.97       84.14     16.47 o 
   1  10   4       70.32       66.60      3.08 o 
   2  10   4      357.06      308.28      6.13 o 
   3  10   4      218.22      206.85      4.97 o 
   4  10   4       30.97       44.45      2.27 o 
   5  10   4      132.63      131.25      3.45 o 
   6  10   4      215.87      219.28      5.28 o 
   7  10   4       86.99       84.88      4.56 o 
   8  10   4       19.24       18.89      3.19 o 
   9  10   4       21.04       30.46      3.45 o 
  10  10   4        2.18        3.88      3.07 o 
  11  10   4       24.35       29.32      3.25 o 
  12  10   4        4.83       11.10      3.46 o 
   1  11   4     5100.66     4959.39     55.62 o 
   2  11   4      145.14      158.78      4.47 o 
   3  11   4     1959.36     1909.54     23.67 o 
   4  11   4       65.57       74.98      3.22 o 
   5  11   4      233.36      228.83      4.75 o 
   6  11   4      128.90      130.30      4.43 o 
   7  11   4     4035.66     3956.68     45.92 o 
   8  11   4       24.82       24.32      3.44 o 
   9  11   4     1174.97     1128.02     19.09 o 
  10  11   4       36.33       36.83      4.39 o 
  11  11   4      296.58      312.87      7.13 o 
  12  11   4       56.35       67.85      5.85 o 
   0  12   4     1336.13     1364.17     35.23 o 
   1  12   4        1.26        3.61      2.31 o 
   2  12   4     1672.19     1629.68     20.89 o 
   3  12   4       22.95       27.45      2.72 o 
   4  12   4      255.60      280.17      6.21 o 
   5  12   4        2.64       -0.26      1.85 o 
   6  12   4     1320.70     1286.44     17.72 o 
   7  12   4       48.07       54.78      3.66 o 
   8  12   4     1103.51     1092.11     18.90 o 
   9  12   4       65.88       66.05      4.39 o 
  10  12   4      232.89      228.94      6.80 o 
  11  12   4       16.23       26.48      3.91 o 
   1  13   4      729.07      753.02     11.84 o 
   2  13   4      102.11       93.48      4.04 o 
   3  13   4      287.20      290.45      8.78 o 
   4  13   4      131.68      122.47      4.42 o 
   5  13   4      159.24      166.42      5.02 o 
   6  13   4       12.62       12.25      2.84 o 
   7  13   4       21.71       24.62      3.14 o 
   8  13   4       65.36       61.98      4.70 o 
   9  13   4      106.06      106.10      5.72 o 
  10  13   4       18.87       25.23      4.19 o 
  11  13   4        4.07        2.68      3.11 o 
   0  14   4      792.91      790.98     17.55 o 
   1  14   4      341.79      318.68      7.14 o 
   2  14   4     1552.23     1524.41     25.24 o 
   3  14   4       30.55       33.58      4.32 o 
   4  14   4     1569.26     1545.29     20.75 o 
   5  14   4       38.82       35.50      3.33 o 
   6  14   4     1051.63     1090.27     18.88 o 
   7  14   4       11.67        7.55      3.26 o 
   8  14   4     1297.96     1313.50     22.23 o 
   9  14   4        8.93       17.22      3.95 o 
  10  14   4      403.68      399.87     10.63 o 
   1  15   4      314.82      308.92      7.21 o 
   2  15   4       16.47       20.02      3.13 o 
   3  15   4      339.58      334.67      7.58 o 
   4  15   4        0.27       -1.42      3.01 o 
   5  15   4      478.90      484.01      9.73 o 
   6  15   4      101.18       88.43      5.92 o 
   7  15   4       51.11       52.04      4.62 o 
   8  15   4       18.41       15.21      5.38 o 
   9  15   4      151.54      178.86      9.09 o 
   0  16   4      215.18      207.52     12.16 o 
   1  16   4      110.90      117.66      4.90 o 
   2  16   4      372.79      385.99      8.41 o 
   3  16   4       13.53        8.41      3.00 o 
   4  16   4      465.49      453.57      9.33 o 
   5  16   4       22.57       11.56      3.29 o 
   6  16   4       69.55       74.88      5.13 o 
   7  16   4       22.80       20.37      4.08 o 
   8  16   4        5.87        2.82      4.83 o 
   9  16   4        3.48        6.34      5.38 o 
   1  17   4      278.04      292.29      7.44 o 
   2  17   4       22.50       10.04      3.39 o 
   3  17   4     1284.03     1292.49     25.68 o 
   4  17   4        7.32        7.46      3.24 o 
   5  17   4     1045.82     1057.07     16.48 o 
   6  17   4        4.56        8.04      3.70 o 
   7  17   4      395.16      400.29     18.75 o 
   8  17   4       61.25       57.12      6.98 o 
   0  18   4      107.94      103.90      7.14 o 
   1  18   4       57.25       54.70      4.18 o 
   2  18   4       20.93       18.80      3.71 o 
   3  18   4       17.24       13.56      3.55 o 
   4  18   4       53.84       52.21      5.56 o 
   5  18   4       12.57        8.03      4.27 o 
   6  18   4      132.45      149.89      7.23 o 
   7  18   4        5.11        1.52      5.73 o 
   1  19   4      162.16      156.55      6.19 o 
   2  19   4        0.02       -0.93      3.41 o 
   3  19   4      159.32      144.85      7.68 o 
   4  19   4       48.10       53.41      4.53 o 
   5  19   4      282.58      301.56      9.73 o 
   0  20   4      670.24      716.71     19.34 o 
   1  20   4        0.76        3.60      3.85 o 
   2  20   4      199.19      214.94     10.17 o 
   3  20   4        0.88        2.05      3.74 o 
   1   1   5     4928.68     5108.95     45.59 o 
   2   1   5       40.34       25.72      1.78 o 
   3   1   5     3881.45     3852.45     38.37 o 
   4   1   5      188.96      187.52      4.36 o 
   5   1   5     1449.39     1380.33     20.87 o 
   6   1   5      540.52      476.08      8.55 o 
   7   1   5     8638.45     8298.89     74.93 o 
   8   1   5      107.06      119.99      3.41 o 
   9   1   5     2794.11     2783.22     25.81 o 
  10   1   5        2.51        0.71      2.11 o 
  11   1   5      340.53      357.30      6.10 o 
  12   1   5        7.70       -0.44      2.42 o 
  13   1   5      687.86      694.85      9.00 o 
   0   2   5     1240.62     1225.01     17.56 o 
   1   2   5       10.23        8.23      1.33 o 
   2   2   5     8917.13     9144.85     80.04 o 
   3   2   5       57.21       39.51      2.18 o 
   4   2   5     2399.68     2265.73     23.56 o 
   5   2   5       74.87       60.93      2.62 o 
   6   2   5     5692.44     5404.33    105.94 o 
   7   2   5      100.83      113.41      6.55 o 
   8   2   5     3713.35     3616.83     36.28 o 
   9   2   5       11.23        2.17      2.09 o 
  10   2   5      892.01      882.72     10.56 o 
  11   2   5        0.02        0.50      2.26 o 
  12   2   5      468.80      461.56      7.96 o 
  13   2   5        7.09        8.71      3.34 o 
   1   3   5       30.38       36.84      1.75 o 
   2   3   5      382.30      338.02      5.26 o 
   3   3   5     1070.62     1069.48     12.37 o 
   4   3   5        2.79        8.69      1.68 o 
   5   3   5      454.39      473.73      7.73 o 
   6   3   5       19.23       11.87      2.78 o 
   7   3   5      890.33      847.80     10.36 o 
   8   3   5        0.85        2.28      2.34 o 
   9   3   5      646.59      599.33      8.54 o 
  10   3   5       14.11       13.32      2.47 o 
  11   3   5       86.51       89.86      3.47 o 
  12   3   5       10.93       15.00      2.96 o 
  13   3   5      107.95      135.62      5.18 o 
   0   4   5     2242.16     2306.41     37.99 o 
   1   4   5      143.96      145.09      3.30 o 
   2   4   5     1730.26     1634.25     17.79 o 
   3   4   5      223.96      242.28      7.91 o 
   4   4   5    11536.47    11624.10    124.30 o 
   5   4   5       56.82       58.60      2.87 o 
   6   4   5     2296.52     2137.94     30.29 o 
   7   4   5      277.13      282.51      5.15 o 
   8   4   5     2194.09     2133.05     21.99 o 
   9   4   5       54.35       45.90      3.15 o 
  10   4   5     1651.57     1626.41     21.46 o 
  11   4   5       22.99       17.00      2.82 o 
  12   4   5     1272.39     1363.98     20.70 o 
  13   4   5       22.51       32.31      4.03 o 
   1   5   5     1656.93     1594.11     19.44 o 
   2   5   5        3.08        4.52      1.75 o 
   3   5   5     3700.00     3698.66     41.54 o 
   4   5   5      471.49      517.48      7.66 o 
   5   5   5     3972.20     4075.30     51.24 o 
   6   5   5       51.73       50.46      3.65 o 
   7   5   5      908.88      876.70     13.28 o 
   8   5   5       25.60       26.81      3.03 o 
   9   5   5      681.70      656.65     14.63 o 
  10   5   5        5.52        6.10      2.85 o 
  11   5   5     1007.36     1002.55     15.77 o 
  12   5   5        2.30        4.83      2.77 o 
  13   5   5      269.94      284.93     11.56 o 
   0   6   5     2012.79     2046.55     34.40 o 
   1   6   5      117.74      126.09      3.59 o 
   2   6   5     2055.71     2239.91     23.52 o 
   3   6   5      209.71      198.54      3.87 o 
   4   6   5     1233.54     1236.58     14.09 o 
   5   6   5        8.98       18.38      2.21 o 
   6   6   5      965.24      932.10     18.03 o 
   7   6   5       51.17       50.79      3.80 o 
   8   6   5      833.27      794.74     12.70 o 
   9   6   5        1.18       -0.56      2.61 o 
  10   6   5      235.09      238.85      6.69 o 
  11   6   5        0.00       -1.51      3.19 o 
  12   6   5      199.21      200.82      5.44 o 
  13   6   5        0.43       -0.24      3.48 o 
   1   7   5     2483.22     2473.24     25.69 o 
   2   7   5       16.04       23.32      1.75 o 
   3   7   5     5191.24     5077.41     50.36 o 
   4   7   5        3.15       11.33      1.63 o 
   5   7   5     9148.63     9011.68     87.52 o 
   6   7   5        5.35       11.90      2.89 o 
   7   7   5      758.59      776.61     22.20 o 
   8   7   5      109.51      108.18      4.48 o 
   9   7   5     1790.58     1877.09     25.00 o 
  10   7   5       87.33       97.88      7.92 o 
  11   7   5     1573.91     1574.99     26.07 o 
  12   7   5       21.03       25.07      3.43 o 
   0   8   5     1753.84     1588.13     28.12 o 
   1   8   5        8.57        9.85      2.08 o 
   2   8   5     1137.13     1097.04     14.68 o 
   3   8   5      394.97      406.31      6.22 o 
   4   8   5      169.87      159.48      3.59 o 
   5   8   5       48.73       53.87      2.48 o 
   6   8   5      377.78      355.55      6.92 o 
   7   8   5      191.52      195.27      8.33 o 
   8   8   5       66.67       62.61      4.36 o 
   9   8   5      113.58      110.28      5.56 o 
  10   8   5      532.31      545.18     15.58 o 
  11   8   5        0.05        4.28      3.15 o 
  12   8   5      304.38      296.04      7.94 o 
   1   9   5      340.80      329.84      6.91 o 
   2   9   5       90.02       84.31      3.34 o 
   3   9   5      709.69      699.66     10.60 o 
   4   9   5      123.91      119.77      3.33 o 
   5   9   5      145.54      140.88      4.16 o 
   6   9   5       95.62       91.85      7.83 o 
   7   9   5     1997.67     1893.26     28.27 o 
   8   9   5        0.61        4.05      3.28 o 
   9   9   5      296.65      299.33     12.00 o 
  10   9   5        0.64        2.27      3.15 o 
  11   9   5      313.19      337.54      9.46 o 
  12   9   5        2.02        0.76      3.12 o 
   0  10   5    10757.13    10488.11    200.72 o 
   1  10   5      100.43      122.17      4.09 o 
   2  10   5     1080.31     1073.53     16.53 o 
   3  10   5       61.87       57.83      4.32 o 
   4  10   5     2267.53     2243.27     27.34 o 
   5  10   5      200.91      214.05      4.75 o 
   6  10   5     3381.39     3428.71     40.34 o 
   7  10   5        3.30        3.39      3.28 o 
   8  10   5     2318.00     2277.51     35.28 o 
   9  10   5        0.15       -3.19      3.19 o 
  10  10   5      681.86      684.17     14.13 o 
  11  10   5        0.82        0.17      3.05 o 
   1  11   5     1111.42     1034.00     14.69 o 
   2  11   5       65.35       54.09      3.21 o 
   3  11   5       56.47       58.71      3.32 o 
   4  11   5       24.10       27.31      2.73 o 
   5  11   5       88.03       84.96      3.69 o 
   6  11   5        7.37        8.85      2.65 o 
   7  11   5       21.85       37.85      8.32 o 
   8  11   5       30.09       27.04      3.95 o 
   9  11   5       44.77       44.68      4.44 o 
  10  11   5        0.14        0.16      3.60 o 
  11  11   5       67.33       51.92      4.97 o 
   0  12   5      820.46      818.01     17.91 o 
   1  12   5       40.15       41.58      4.02 o 
   2  12   5     1851.00     1802.65     23.18 o 
   3  12   5      124.95      122.41      4.36 o 
   4  12   5        3.85        8.84      2.57 o 
   5  12   5       19.20       21.96      3.50 o 
   6  12   5     1415.68     1405.31     19.21 o 
   7  12   5        0.64        4.77      3.50 o 
   8  12   5      603.77      616.17     13.94 o 
   9  12   5       60.69       66.13      5.13 o 
  10  12   5      388.73      405.70     16.77 o 
  11  12   5        0.36        0.13      3.99 o 
   1  13   5     1826.74     1797.74     23.36 o 
   2  13   5        1.30        0.12      2.62 o 
   3  13   5      905.20      920.28     13.91 o 
   4  13   5        0.00        1.98      2.39 o 
   5  13   5     1179.54     1147.53     19.48 o 
   6  13   5        0.16        2.12      3.43 o 
   7  13   5     1035.60     1013.36     22.93 o 
   8  13   5       21.52       23.63      5.55 o 
   9  13   5      433.51      442.51     11.18 o 
  10  13   5        0.05       -1.16      3.95 o 
   0  14   5        0.67       -2.34      4.05 o 
   1  14   5        8.67        9.20      3.07 o 
   2  14   5     1190.69     1163.59     19.39 o 
   3  14   5       37.73       32.11      3.28 o 
   4  14   5       71.98       55.84      3.59 o 
   5  14   5       99.84      100.01      5.77 o 
   6  14   5       12.89       14.79      3.57 o 
   7  14   5        3.55       -0.51      6.59 o 
   8  14   5        1.62        0.96      4.98 o 
   9  14   5       10.68        3.91      8.11 o 
   1  15   5     1068.92     1045.33     21.12 o 
   2  15   5        2.52       -0.70      2.80 o 
   3  15   5      873.46      869.96     13.97 o 
   4  15   5       68.11       62.27      4.02 o 
   5  15   5      960.21      974.55     18.72 o 
   6  15   5        7.43        2.88      3.65 o 
   7  15   5      273.44      295.84     11.81 o 
   8  15   5       16.80       19.80      5.55 o 
   9  15   5      325.22      329.90     12.54 o 
   0  16   5      443.68      456.67     13.61 o 
   1  16   5        1.51        0.84      2.83 o 
   2  16   5      385.35      433.65      9.27 o 
   3  16   5       51.06       58.69      5.12 o 
   4  16   5     1020.44      988.15     16.68 o 
   5  16   5        8.01        7.20      4.24 o 
   6  16   5      103.38       89.35      5.69 o 
   7  16   5        4.43        6.69      6.34 o 
   8  16   5       57.59       42.22     11.40 o 
   1  17   5       58.47       43.98      4.66 o 
   2  17   5       13.07       11.71      3.53 o 
   3  17   5       10.20        7.35      3.17 o 
   4  17   5        5.20        0.71      3.27 o 
   5  17   5      103.47      113.60      6.21 o 
   6  17   5        0.05       -0.93      3.93 o 
   7  17   5       27.32       53.71      6.98 o 
   0  18   5      474.16      458.63     14.13 o 
   1  18   5       42.67       51.60      4.30 o 
   2  18   5      535.98      533.33     11.68 o 
   3  18   5      105.99      101.66      5.40 o 
   4  18   5      827.26      869.48     15.01 o 
   5  18   5       16.98       15.78      4.70 o 
   1  19   5      349.00      400.82     12.73 o 
   2  19   5        1.33        2.41      3.79 o 
   3  19   5      331.69      343.53      8.90 o 
   4  19   5       40.70       45.71      4.46 o 
   0   0   6     7225.75     6968.92    107.34 o 
   1   0   6      239.50      239.73      4.98 o 
   2   0   6     6794.57     6625.25     72.28 o 
   3   0   6     1622.22     1482.13     18.33 o 
   4   0   6       38.91       41.67      2.27 o 
   5   0   6       65.88       55.25      5.02 o 
   6   0   6      408.20      406.64     16.22 o 
   7   0   6      285.40      274.46      9.49 o 
   8   0   6     4033.60     4130.12    132.80 o 
   9   0   6      378.01      429.68      9.63 o 
  10   0   6      252.18      275.55      7.28 o 
  11   0   6        2.42        1.64      3.14 o 
  12   0   6      561.52      592.70     22.66 o 
  13   0   6        5.95        2.60      4.19 o 
   1   1   6      465.41      460.97      9.93 o 
   2   1   6       86.27       90.92      2.55 o 
   3   1   6      141.91      110.90      4.65 o 
   4   1   6       28.27       29.95      1.71 o 
   5   1   6      633.30      571.57      9.94 o 
   6   1   6       12.52        9.74      2.91 o 
   7   1   6       17.22       24.36      3.51 o 
   8   1   6       41.48       29.66      4.99 o 
   9   1   6      176.86      206.81      4.67 o 
  10   1   6       51.26       59.78      2.89 o 
  11   1   6       30.42       36.24      2.69 o 
  12   1   6        3.89        2.60      2.59 o 
  13   1   6       72.79       84.42      3.88 o 
   0   2   6     2520.82     2410.30     32.58 o 
   1   2   6     1257.11     1317.57     13.62 o 
   2   2   6      867.23      774.86      8.88 o 
   3   2   6      131.09      144.45      3.43 o 
   4   2   6      121.33      124.18      3.17 o 
   5   2   6        2.26        8.16      3.24 o 
   6   2   6      560.95      554.88     11.51 o 
   7   2   6       12.00       18.65      2.71 o 
   8   2   6      212.27      221.32      7.99 o 
   9   2   6       69.24       61.44      3.62 o 
  10   2   6       97.13      107.90      3.74 o 
  11   2   6       22.16       17.55      3.03 o 
  12   2   6       12.33       16.20      2.86 o 
  13   2   6       18.42       26.23      3.44 o 
   1   3   6     3673.99     3663.72     33.76 o 
   2   3   6      779.47      778.27      9.33 o 
   3   3   6     3039.56     2994.84     30.94 o 
   4   3   6       23.51       17.67      1.84 o 
   5   3   6       74.36       78.16      4.46 o 
   6   3   6        0.21       -2.85      2.85 o 
   7   3   6     1671.69     1713.18     26.13 o 
   8   3   6        0.10        1.53      3.29 o 
   9   3   6      456.05      469.89     10.61 o 
  10   3   6       59.50       51.20      3.05 o 
  11   3   6      982.53      972.84     12.00 o 
  12   3   6       18.55       17.32      2.99 o 
   0   4   6        8.76        7.65      2.23 o 
   1   4   6       20.99       19.23      2.06 o 
   2   4   6       30.28       31.73      2.17 o 
   3   4   6       17.75       18.17      2.05 o 
   4   4   6      373.53      386.60      6.12 o 
   5   4   6       17.02       15.80      3.26 o 
   6   4   6     1236.10     1202.10     19.39 o 
   7   4   6      110.96      106.48      4.41 o 
   8   4   6       32.19       29.31      3.35 o 
   9   4   6      288.67      295.94      7.37 o 
  10   4   6      112.59      128.37      4.41 o 
  11   4   6        9.28       10.35      2.95 o 
  12   4   6        0.87        0.14      2.81 o 
   1   5   6      459.09      388.02      6.95 o 
   2   5   6      233.63      193.83      5.34 o 
   3   5   6     2884.14     2854.09     29.80 o 
   4   5   6       55.37       58.90      3.18 o 
   5   5   6     2775.94     2770.47     46.60 o 
   6   5   6     1103.09     1049.01     15.36 o 
   7   5   6      118.51       96.59      4.92 o 
   8   5   6      113.11      102.51      5.83 o 
   9   5   6      419.27      454.89     10.80 o 
  10   5   6      157.07      145.05      6.31 o 
  11   5   6      263.20      281.68      6.92 o 
  12   5   6        0.40       -2.31      2.92 o 
   0   6   6     1230.23     1160.92     21.85 o 
   1   6   6      324.95      357.64      6.64 o 
   2   6   6     1308.91     1251.39     16.31 o 
   3   6   6      123.78      119.25      3.38 o 
   4   6   6     3242.90     3173.23     32.79 o 
   5   6   6       23.61       30.60      3.13 o 
   6   6   6       42.43       53.79      3.77 o 
   7   6   6       51.85       41.05      3.80 o 
   8   6   6      150.61      152.41      5.88 o 
   9   6   6      136.88      134.29      6.92 o 
  10   6   6     1078.95     1065.42     26.28 o 
  11   6   6        8.99        7.47      3.47 o 
  12   6   6     1086.16     1231.64     17.30 o 
   1   7   6       80.94       83.09      3.33 o 
   2   7   6      417.48      401.36      7.30 o 
   3   7   6        0.82        3.24      1.64 o 
   4   7   6      135.38      121.18      4.82 o 
   5   7   6     1276.72     1261.16     16.98 o 
   6   7   6       70.23       73.34      7.37 o 
   7   7   6       24.71       31.28      4.51 o 
   8   7   6        1.28        6.25      3.35 o 
   9   7   6       67.11       53.19      4.46 o 
  10   7   6       12.04       14.16      4.08 o 
  11   7   6       12.97       15.05      3.67 o 
  12   7   6        2.57        1.55      3.35 o 
   0   8   6     1105.87     1067.54     23.06 o 
   1   8   6      164.81      159.31      4.83 o 
   2   8   6     1132.66     1124.74     15.42 o 
   3   8   6      355.61      363.31      6.99 o 
   4   8   6     1402.71     1410.75     16.26 o 
   5   8   6      175.81      157.70      4.64 o 
   6   8   6      953.47      908.37     15.91 o 
   7   8   6        0.96        1.64      4.03 o 
   8   8   6      188.49      216.71      9.73 o 
   9   8   6        0.28        3.84      3.65 o 
  10   8   6      237.11      241.25      7.98 o 
  11   8   6       57.10       49.00      6.77 o 
   1   9   6     2094.70     2051.74     25.39 o 
   2   9   6      115.29      109.68      4.32 o 
   3   9   6      120.54      124.66      4.38 o 
   4   9   6       14.79       21.17      2.03 o 
   5   9   6      457.86      478.96      8.77 o 
   6   9   6      229.83      201.98      6.62 o 
   7   9   6      702.46      699.57     19.26 o 
   8   9   6        0.46        4.81      3.32 o 
   9   9   6      747.03      773.09     15.27 o 
  10   9   6       87.11      100.65      5.81 o 
  11   9   6      269.89      291.89     11.96 o 
   0  10   6      178.52      180.19      8.11 o 
   1  10   6        2.36        3.33      2.40 o 
   2  10   6      315.23      302.98      6.53 o 
   3  10   6      145.48      132.26      4.38 o 
   4  10   6      178.68      165.78      4.83 o 
   5  10   6       22.98       33.42      2.91 o 
   6  10   6       61.00       69.68      4.36 o 
   7  10   6        3.84        6.25      3.41 o 
   8  10   6       12.16       17.70      3.87 o 
   9  10   6       18.09       12.12      3.78 o 
  10  10   6       56.64       67.06      5.22 o 
  11  10   6        1.76        2.34      4.08 o 
   1  11   6     1486.15     1452.57     19.50 o 
   2  11   6       40.21       38.07      3.13 o 
   3  11   6      324.74      347.01      7.28 o 
   4  11   6      179.42      172.98      5.02 o 
   5  11   6      216.50      221.68     11.75 o 
   6  11   6       91.73      105.98      7.14 o 
   7  11   6     1346.88     1379.59     22.66 o 
   8  11   6       10.66       10.27      3.49 o 
   9  11   6      147.87      139.71      8.44 o 
  10  11   6       27.51       29.40      4.77 o 
   0  12   6      668.38      635.82     15.40 o 
   1  12   6       72.33       55.61      3.59 o 
   2  12   6      510.59      502.33      9.34 o 
   3  12   6        4.33        3.92      2.56 o 
   4  12   6      102.16      113.93      4.50 o 
   5  12   6       13.88       17.00      3.65 o 
   6  12   6      876.78      935.59     21.85 o 
   7  12   6        2.21       10.06      4.98 o 
   8  12   6      569.44      590.69     40.04 o 
   9  12   6       50.85       62.06      5.03 o 
  10  12   6      358.72      382.21     10.69 o 
   1  13   6      480.59      485.33     11.41 o 
   2  13   6       54.21       63.34      3.91 o 
   3  13   6       12.77       14.30      2.96 o 
   4  13   6      223.26      218.30      7.39 o 
   5  13   6       55.17       62.54      4.66 o 
   6  13   6       31.68       29.47      5.70 o 
   7  13   6        0.68       -5.02      5.02 o 
   8  13   6        0.08        1.35      4.83 o 
   9  13   6       84.97       83.79      7.29 o 
   0  14   6      316.09      335.13     10.89 o 
   1  14   6       60.90       53.01      3.85 o 
   2  14   6      474.56      496.15      9.73 o 
   3  14   6       23.50       22.60      3.19 o 
   4  14   6      507.62      536.08     10.22 o 
   5  14   6      102.55      104.54      7.56 o 
   6  14   6      389.14      385.36     20.02 o 
   7  14   6       32.72       28.69      6.26 o 
   8  14   6      281.31      314.90     22.81 o 
   1  15   6       51.40       49.17      5.78 o 
   2  15   6        5.97        8.16      3.44 o 
   3  15   6      234.34      236.98      6.71 o 
   4  15   6       13.66       20.36      4.24 o 
   5  15   6      494.02      504.52     13.78 o 
   6  15   6        4.42        7.17      5.11 o 
   7  15   6      170.40      186.97     11.15 o 
   8  15   6       16.26       12.58      6.59 o 
   0  16   6      145.89      144.23      8.01 o 
   1  16   6        4.09        6.78      3.16 o 
   2  16   6       16.14       18.85      3.40 o 
   3  16   6        4.16        0.37      3.27 o 
   4  16   6      221.66      212.58      8.17 o 
   5  16   6      105.62      107.95      8.72 o 
   6  16   6       57.41       66.91      8.36 o 
   7  16   6        9.73       12.61      6.26 o 
   1  17   6       59.84       63.15      4.54 o 
   2  17   6       68.44       61.30      4.42 o 
   3  17   6      820.01      895.31     15.14 o 
   4  17   6       67.59       63.96      5.64 o 
   5  17   6      408.70      422.48     11.65 o 
   0  18   6       11.10        4.36      4.83 o 
   1  18   6        8.06        3.42      3.37 o 
   2  18   6       18.34       25.66      4.10 o 
   3  18   6       97.69      114.51      5.70 o 
   4  18   6       66.21       66.47      5.86 o 
   1  19   6       39.82       43.29      4.82 o 
   1   1   7     2696.35     2665.66     25.52 o 
   2   1   7      127.98       91.63      2.99 o 
   3   1   7       11.59       12.27      1.70 o 
   4   1   7      436.29      414.27      7.02 o 
   5   1   7      970.26      896.96     14.00 o 
   6   1   7       98.19       98.16      4.62 o 
   7   1   7     1435.35     1380.18     24.97 o 
   8   1   7       43.86       40.13      3.44 o 
   9   1   7      639.20      650.39     12.15 o 
  10   1   7       14.01       12.30      2.96 o 
  11   1   7      335.24      348.90      9.71 o 
  12   1   7       15.41       21.20      3.43 o 
   0   2   7     1149.81     1126.25     23.18 o 
   1   2   7       48.21       46.64      2.35 o 
   2   2   7      901.99      914.91     16.78 o 
   3   2   7        9.27       20.04      2.16 o 
   4   2   7      112.60       99.19      3.89 o 
   5   2   7      175.67      166.67      6.24 o 
   6   2   7      614.79      598.51     13.28 o 
   7   2   7        2.15        4.51      3.13 o 
   8   2   7      360.02      371.66      8.44 o 
   9   2   7       59.33       56.82      3.84 o 
  10   2   7      519.34      596.71     10.46 o 
  11   2   7       13.15       15.48      3.10 o 
  12   2   7      306.93      334.04      8.99 o 
   1   3   7      225.15      216.63      4.27 o 
   2   3   7       24.86       15.91      2.01 o 
   3   3   7      250.11      257.41      5.08 o 
   4   3   7      132.16      132.27      4.28 o 
   5   3   7       11.57        7.87      3.41 o 
   6   3   7       41.63       32.76      4.97 o 
   7   3   7        3.05        3.55      2.96 o 
   8   3   7        7.84        1.78      2.76 o 
   9   3   7       12.72       10.31      3.01 o 
  10   3   7       23.55       26.53      3.25 o 
  11   3   7       68.37       71.06      4.45 o 
  12   3   7       18.80       27.82      3.94 o 
   0   4   7     1513.61     1572.88     23.21 o 
   1   4   7        4.82        6.12      2.02 o 
   2   4   7      165.07      163.11      4.08 o 
   3   4   7     1096.79     1063.25     14.64 o 
   4   4   7     2833.89     2811.54     33.79 o 
   5   4   7       83.27       74.64      4.77 o 
   6   4   7     1068.03     1074.40     16.12 o 
   7   4   7       33.73       29.82      3.55 o 
   8   4   7      274.36      278.28      7.24 o 
   9   4   7        0.04        1.95      2.83 o 
  10   4   7      768.86      739.95     16.18 o 
  11   4   7       20.50       23.82      3.66 o 
  12   4   7      352.47      360.15      9.20 o 
   1   5   7      185.54      181.55      4.86 o 
   2   5   7        0.19        2.19      2.14 o 
   3   5   7     1728.53     1678.34     19.22 o 
   4   5   7       68.87       75.65      4.64 o 
   5   5   7      167.39      166.87      5.31 o 
   6   5   7       21.08       23.68      3.27 o 
   7   5   7      101.32      110.32      4.84 o 
   8   5   7        0.01        2.22      3.49 o 
   9   5   7      235.33      247.61      8.12 o 
  10   5   7        0.22       -3.13      3.13 o 
  11   5   7      265.23      280.88      9.80 o 
   0   6   7        7.55       12.65      4.05 o 
   1   6   7       11.86       14.81      3.07 o 
   2   6   7      180.55      190.16      5.63 o 
   3   6   7      184.58      184.16      5.98 o 
   4   6   7      108.82       96.79      3.82 o 
   5   6   7       63.87       57.58      4.17 o 
   6   6   7       48.94       46.45      6.65 o 
   7   6   7       14.45       12.10      3.35 o 
   8   6   7       76.46       66.68      4.76 o 
   9   6   7       24.07       25.23      4.17 o 
  10   6   7      313.25      354.39     10.01 o 
  11   6   7        5.54        6.22      3.56 o 
   1   7   7      172.56      179.84      4.98 o 
   2   7   7      189.01      201.92      5.23 o 
   3   7   7     1815.88     1858.12     23.46 o 
   4   7   7      335.03      309.81      6.62 o 
   5   7   7     1439.58     1422.45     32.54 o 
   6   7   7      183.71      174.14      6.25 o 
   7   7   7      115.99      123.04      5.59 o 
   8   7   7       18.00       17.88      3.95 o 
   9   7   7      543.63      560.34     21.44 o 
  10   7   7       59.83       62.42      5.04 o 
  11   7   7      702.40      761.43     16.06 o 
   0   8   7       10.88        6.72      3.39 o 
   1   8   7        5.77        3.77      2.92 o 
   2   8   7     1618.45     1584.17     29.04 o 
   3   8   7       14.51       13.96      2.58 o 
   4   8   7      289.66      294.21      8.04 o 
   5   8   7      213.98      218.95      6.79 o 
   6   8   7      104.42      105.83      8.75 o 
   7   8   7       71.80       71.58      4.70 o 
   8   8   7      360.55      379.85      9.99 o 
   9   8   7       16.84       18.96      4.10 o 
  10   8   7       40.64       28.62      4.66 o 
  11   8   7       47.72       82.54      7.14 o 
   1   9   7      348.19      331.73      7.12 o 
   2   9   7       61.66       74.21      3.71 o 
   3   9   7      132.82      132.20      4.50 o 
   4   9   7        6.08        6.70      3.05 o 
   5   9   7       21.35       35.25      5.19 o 
   6   9   7      535.66      536.29     12.31 o 
   7   9   7      370.52      367.10      9.62 o 
   8   9   7       87.58       92.50      5.52 o 
   9   9   7      159.87      175.72      6.98 o 
  10   9   7        0.03        0.26      3.97 o 
   0  10   7     2154.01     2031.06     36.54 o 
   1  10   7        0.73        0.84      2.59 o 
   2  10   7      367.90      392.78      8.01 o 
   3  10   7        8.17       14.21      2.78 o 
   4  10   7      180.80      210.31      8.35 o 
   5  10   7       14.59       13.07      4.83 o 
   6  10   7      334.96      345.31     17.99 o 
   7  10   7        5.68        6.38      5.19 o 
   8  10   7     1316.33     1315.30     49.81 o 
   9  10   7       10.62       13.93      4.27 o 
  10  10   7       93.78       97.15      6.18 o 
   1  11   7      295.64      297.39      6.98 o 
   2  11   7      155.93      168.98      5.33 o 
   3  11   7      129.92      132.28      4.78 o 
   4  11   7      219.65      225.02     15.54 o 
   5  11   7       47.30       58.47      8.11 o 
   6  11   7       64.19       63.76      6.26 o 
   7  11   7      456.64      472.91     15.04 o 
   8  11   7        2.41       -1.13      4.83 o 
   9  11   7       69.83       71.54      7.14 o 
   0  12   7        5.88        7.00      3.89 o 
   1  12   7      103.03       93.71      4.48 o 
   2  12   7      747.95      747.69     12.50 o 
   3  12   7        0.00       -1.01      2.58 o 
   4  12   7        3.34        4.26      3.41 o 
   5  12   7       35.01       41.89      5.91 o 
   6  12   7      209.80      238.75     10.57 o 
   7  12   7       35.43       30.74      6.06 o 
   8  12   7      468.62      490.55     28.64 o 
   9  12   7       17.73       31.71      7.35 o 
   1  13   7      583.36      597.62     12.29 o 
   2  13   7        4.54        2.90      2.85 o 
   3  13   7      633.92      657.48     11.65 o 
   4  13   7       16.80       11.97      3.87 o 
   5  13   7      316.49      331.02     12.36 o 
   6  13   7        3.05       -2.79      4.98 o 
   7  13   7      378.29      397.23     14.13 o 
   8  13   7        0.57       -1.05      7.60 o 
   0  14   7       25.58       20.47      4.83 o 
   1  14   7        6.47       11.06      3.17 o 
   2  14   7      103.50      108.69      5.03 o 
   3  14   7      273.45      284.93      7.48 o 
   4  14   7       16.15       18.76      4.66 o 
   5  14   7        9.33        3.77      5.70 o 
   6  14   7       72.30       62.37      7.34 o 
   7  14   7       12.74        6.50      5.19 o 
   1  15   7       78.17      101.06      4.97 o 
   2  15   7        7.08        5.11      3.35 o 
   3  15   7      259.07      261.51      8.90 o 
   4  15   7        8.52       11.77      4.24 o 
   5  15   7       70.65       70.44     12.42 o 
   6  15   7        6.27       -0.95      7.10 o 
   0  16   7      290.86      313.44     11.55 o 
   1  16   7        1.15        1.50      3.33 o 
   2  16   7      232.85      251.02      7.48 o 
   3  16   7        3.17        1.95      3.89 o 
   4  16   7      637.22      705.65     15.75 o 
   5  16   7        2.54        5.58      6.08 o 
   1  17   7       50.35       50.79      4.52 o 
   2  17   7       71.22       83.39      6.66 o 
   3  17   7       31.67       32.73      5.07 o 
   0   0   8     3327.85     3187.69     52.86 o 
   1   0   8      768.69      739.01     11.45 o 
   2   0   8     1228.79     1206.32     16.38 o 
   3   0   8     1068.17      983.75     14.00 o 
   4   0   8     2043.28     1941.14     42.58 o 
   5   0   8       39.17       38.63      5.38 o 
   6   0   8     1953.28     1843.84     39.28 o 
   7   0   8       97.62       66.29      6.62 o 
   8   0   8     2211.05     2176.49     59.30 o 
   9   0   8       71.47       73.58     10.65 o 
  10   0   8      344.55      367.94     10.80 o 
  11   0   8       17.30        5.98      5.16 o 
   1   1   8      957.38      889.11      9.22 o 
   2   1   8       32.38       23.86      1.99 o 
   3   1   8      457.38      459.04      6.23 o 
   4   1   8       15.22        8.11      4.10 o 
   5   1   8      694.96      707.90     12.41 o 
   6   1   8       47.38       32.03      4.15 o 
   7   1   8      163.56      163.25      6.26 o 
   8   1   8       27.04       19.33      4.07 o 
   9   1   8      513.73      553.23     10.32 o 
  10   1   8        1.11        1.07      3.04 o 
  11   1   8       75.44       70.46      5.27 o 
   0   2   8     2031.07     1962.74     28.29 o 
   1   2   8       16.51       16.73      2.19 o 
   2   2   8     1138.49     1112.33     13.90 o 
   3   2   8        8.44       11.56      2.32 o 
   4   2   8      146.69      165.93      8.17 o 
   5   2   8      492.86      430.46      9.31 o 
   6   2   8     1750.48     1700.57     27.41 o 
   7   2   8        4.06        9.13      3.64 o 
   8   2   8      791.29      791.10     14.05 o 
   9   2   8       40.65       37.44      3.92 o 
  10   2   8      175.51      168.06      5.39 o 
  11   2   8       16.27       16.71      3.56 o 
   1   3   8     1675.97     1662.81     17.48 o 
   2   3   8        6.98        3.28      1.98 o 
   3   3   8     2310.11     2264.99     33.48 o 
   4   3   8      437.64      394.13      9.95 o 
   5   3   8     2427.62     2470.40     54.73 o 
   6   3   8      123.05      111.18      6.24 o 
   7   3   8     2182.71     2198.73     26.05 o 
   8   3   8       11.41        8.80      3.35 o 
   9   3   8      502.49      519.07      9.99 o 
  10   3   8        0.06       -3.32      3.32 o 
  11   3   8      348.36      395.98     10.04 o 
   0   4   8      258.55      259.94      7.12 o 
   1   4   8      181.21      168.02      4.52 o 
   2   4   8      222.48      214.49      6.90 o 
   3   4   8      156.81      161.52      5.66 o 
   4   4   8        1.62        3.59      3.99 o 
   5   4   8       60.29       65.47      5.44 o 
   6   4   8      105.27       88.59      5.74 o 
   7   4   8       53.04       41.61      4.16 o 
   8   4   8       40.00       45.27      3.85 o 
   9   4   8        2.75        1.65      3.37 o 
  10   4   8      170.16      183.76      6.78 o 
  11   4   8        7.81       10.06      3.84 o 
   1   5   8      265.06      256.67      6.07 o 
   2   5   8      112.37      129.77      5.12 o 
   3   5   8     2064.60     2006.74     30.14 o 
   4   5   8        1.00        0.56      3.78 o 
   5   5   8     1602.58     1623.63     26.34 o 
   6   5   8      238.10      239.97      6.95 o 
   7   5   8      190.54      209.37      6.65 o 
   8   5   8       10.71        4.51      3.80 o 
   9   5   8      393.32      374.11      9.33 o 
  10   5   8        8.02       12.24      3.97 o 
   0   6   8      259.01      273.32     14.70 o 
   1   6   8       45.16       37.40      3.03 o 
   2   6   8     2118.73     2123.43     26.58 o 
   3   6   8       31.22       29.30      3.78 o 
   4   6   8     4672.24     4666.37    138.12 o 
   5   6   8      118.62      105.72      5.51 o 
   6   6   8      990.14     1044.99     18.55 o 
   7   6   8       44.29       42.14      4.56 o 
   8   6   8      332.35      339.05     12.56 o 
   9   6   8       83.06       90.54      6.04 o 
  10   6   8      559.16      566.64     11.92 o 
   1   7   8       29.28       24.85      3.03 o 
   2   7   8       85.58       81.47      5.19 o 
   3   7   8        0.08        7.47      3.58 o 
   4   7   8      722.25      687.57     13.55 o 
   5   7   8      118.64      136.45      5.89 o 
   6   7   8      104.73      113.42      6.07 o 
   7   7   8       26.84       23.59      4.30 o 
   8   7   8       11.65        5.35      5.19 o 
   9   7   8       52.27       37.54      4.82 o 
  10   7   8        0.51        4.41      4.27 o 
   0   8   8      944.42      941.40     20.23 o 
   1   8   8       18.80       17.11      2.84 o 
   2   8   8      908.69      908.74     13.97 o 
   3   8   8       32.25       29.28      3.95 o 
   4   8   8      803.66      866.18     20.61 o 
   5   8   8        0.26        1.56      5.83 o 
   6   8   8      927.27      897.81     16.82 o 
   7   8   8       12.28       21.52      4.17 o 
   8   8   8      680.26      682.72     14.64 o 
   9   8   8       18.30       18.19      4.54 o 
   1   9   8     1448.04     1451.71     27.58 o 
   2   9   8      187.05      189.98      5.66 o 
   3   9   8      678.36      677.34     13.81 o 
   4   9   8       19.86       28.14      5.34 o 
   5   9   8      649.68      639.38     17.49 o 
   6   9   8       29.45       23.06      6.09 o 
   7   9   8      975.60     1022.58     40.30 o 
   8   9   8       41.79       51.60      7.17 o 
   9   9   8      354.55      380.91     10.73 o 
   0  10   8       37.67       33.12      4.98 o 
   1  10   8        4.90        6.72      2.81 o 
   2  10   8        1.11       -2.23      2.70 o 
   3  10   8      287.80      294.03     11.36 o 
   4  10   8      157.04      178.42      8.96 o 
   5  10   8        1.10        3.55      5.02 o 
   6  10   8       78.20       95.74      7.88 o 
   7  10   8        2.03        3.88      7.35 o 
   8  10   8        0.11       -0.21      5.48 o 
   9  10   8       17.81       31.19      6.81 o 
   1  11   8     1615.60     1592.73     31.02 o 
   2  11   8       11.82       15.61      3.27 o 
   3  11   8      521.96      565.71     12.75 o 
   4  11   8        0.00        4.49      5.19 o 
   5  11   8      463.72      498.27     24.33 o 
   6  11   8        0.12        3.02      4.83 o 
   7  11   8     1077.09     1021.66     24.72 o 
   8  11   8       73.27       62.65      7.70 o 
   0  12   8      668.60      639.28     23.57 o 
   1  12   8        3.11        3.62      3.37 o 
   2  12   8      399.82      385.54      9.22 o 
   3  12   8        0.02       -2.59      3.56 o 
   4  12   8      138.93      129.64      8.37 o 
   5  12   8       93.25       98.57     16.22 o 
   6  12   8      240.76      244.54     11.29 o 
   7  12   8       10.43       22.26      6.20 o 
   1  13   8       23.27       29.71      3.59 o 
   2  13   8       41.35       41.00      5.25 o 
   3  13   8        3.50        6.39      4.21 o 
   4  13   8       35.96       46.25      8.11 o 
   5  13   8       75.87       84.30      9.63 o 
   6  13   8       28.68       43.08      9.12 o 
   0  14   8     1034.76     1056.50     23.78 o 
   1  14   8        0.13        1.98      3.51 o 
   2  14   8      658.47      692.80     12.67 o 
   3  14   8       24.91       16.92      4.44 o 
   4  14   8      629.13      626.46     28.38 o 
   5  14   8        2.37        0.86      5.91 o 
   1  15   8      183.53      204.72      6.86 o 
   2  15   8        9.33       10.94      3.64 o 
   3  15   8      100.69      119.51     10.90 o 
   4  15   8       29.33       24.80     11.66 o 
   0  16   8        1.86       -0.80      4.98 o 
   1  16   8       86.21       84.90      5.11 o 
   2  16   8      152.52      180.31      8.16 o 
   1   1   9     3167.68     2916.03     26.60 o 
   2   1   9       35.85       48.17      2.47 o 
   3   1   9     1692.07     1599.53     22.17 o 
   4   1   9        4.44        1.21      3.25 o 
   5   1   9      486.22      468.21     12.88 o 
   6   1   9       94.34      106.64      6.51 o 
   7   1   9     1883.42     1955.21     27.31 o 
   8   1   9       44.29       54.32      5.49 o 
   9   1   9     1439.24     1547.63     41.56 o 
  10   1   9        4.26        4.99      3.27 o 
   0   2   9     1754.70     1597.90     21.29 o 
   1   2   9        0.33       -2.04      2.04 o 
   2   2   9     1413.96     1300.61     13.63 o 
   3   2   9       35.37       27.98      4.78 o 
   4   2   9     1329.53     1326.15     21.44 o 
   5   2   9      116.59      123.77      5.69 o 
   6   2   9      990.38      916.45     18.04 o 
   7   2   9       72.78       88.76      5.49 o 
   8   2   9     1041.25     1057.41     20.76 o 
   9   2   9        6.71        7.57      3.94 o 
  10   2   9      505.37      561.88     16.43 o 
   1   3   9       45.91       35.85      3.17 o 
   2   3   9       32.12       28.60      3.63 o 
   3   3   9      262.02      252.14      8.18 o 
   4   3   9        0.73       -1.72      4.29 o 
   5   3   9        0.43       -2.29      3.44 o 
   6   3   9        0.11       -2.11      4.17 o 
   7   3   9      281.74      290.89      9.94 o 
   8   3   9       59.48       62.57      4.64 o 
   9   3   9       48.40       40.74      4.17 o 
   0   4   9     1446.27     1408.85     22.34 o 
   1   4   9       14.99       24.13      2.90 o 
   2   4   9     3203.77     3153.78     33.94 o 
   3   4   9       29.63       27.50      4.37 o 
   4   4   9     1912.17     1838.03     35.66 o 
   5   4   9        0.39       -2.45      5.40 o 
   6   4   9      725.28      753.89     26.12 o 
   7   4   9       14.57       21.06      3.58 o 
   8   4   9     1052.42     1071.82     20.23 o 
   9   4   9      104.53      108.51      5.28 o 
   1   5   9      544.39      523.86      9.61 o 
   2   5   9       68.50       79.06      4.15 o 
   3   5   9      822.11      782.69     50.43 o 
   4   5   9        8.12        6.13      4.48 o 
   5   5   9     1649.33     1654.48     27.51 o 
   6   5   9        7.53        3.03      3.48 o 
   7   5   9      283.12      275.77     13.63 o 
   8   5   9        0.01        2.24      3.56 o 
   9   5   9      266.84      265.49      8.19 o 
   0   6   9       33.33       36.97      4.83 o 
   1   6   9        0.39        3.48      2.77 o 
   2   6   9      715.56      679.89     11.63 o 
   3   6   9        0.09       -1.52      5.02 o 
   4   6   9      521.09      535.73     15.59 o 
   5   6   9        3.93        5.17      3.99 o 
   6   6   9      131.90      138.31      6.49 o 
   7   6   9       78.14       92.49      5.96 o 
   8   6   9      104.19      110.32      6.41 o 
   9   6   9        0.77       -1.59      3.79 o 
   1   7   9     1482.10     1431.54     24.51 o 
   2   7   9        5.48        5.94      2.81 o 
   3   7   9     2591.78     2533.37    115.57 o 
   4   7   9       88.45       91.19      7.53 o 
   5   7   9     1171.83     1192.35     26.70 o 
   6   7   9       11.89       12.23      5.70 o 
   7   7   9      690.36      700.76     14.81 o 
   8   7   9      130.20      123.94      6.63 o 
   0   8   9      169.52      184.94      8.22 o 
   1   8   9       12.07       17.77      3.28 o 
   2   8   9      335.11      329.76      7.75 o 
   3   8   9       22.88       29.87      5.55 o 
   4   8   9      296.69      303.96     23.57 o 
   5   8   9       61.22       74.86     12.16 o 
   6   8   9      683.44      644.72     18.46 o 
   7   8   9        1.07        8.68      5.91 o 
   8   8   9       23.64       26.32      6.09 o 
   1   9   9      681.64      702.08     12.18 o 
   2   9   9        0.05        2.12      3.70 o 
   3   9   9      164.75      169.13      8.73 o 
   4   9   9       53.34       55.72      6.62 o 
   5   9   9      522.47      544.97     33.71 o 
   6   9   9      146.83      140.79      8.96 o 
   7   9   9      180.86      185.04     15.46 o 
   0  10   9     3746.63     3553.51     60.73 o 
   1  10   9        1.69        3.22      4.54 o 
   2  10   9      598.42      591.53     13.15 o 
   3  10   9        0.42        5.73      5.19 o 
   4  10   9      444.36      451.14     14.68 o 
   5  10   9       28.53       40.34      8.87 o 
   6  10   9     1056.59     1073.77     25.61 o 
   7  10   9        4.65        3.19      6.26 o 
   1  11   9      140.59      145.73      6.07 o 
   2  11   9       15.70        9.61      3.91 o 
   3  11   9        7.18       11.31      5.70 o 
   4  11   9       29.98       37.35      6.45 o 
   5  11   9      193.99      181.55     14.70 o 
   6  11   9        0.75        3.32      5.91 o 
   0  12   9     1067.21     1105.38     53.98 o 
   1  12   9        4.32        5.03      3.45 o 
   2  12   9      317.43      339.39     10.03 o 
   3  12   9       15.31       13.69      5.38 o 
   4  12   9      293.93      341.24     13.20 o 
   5  12   9       11.48       17.76      5.70 o 
   1  13   9      721.86      754.10     13.56 o 
   2  13   9       14.48       13.58      4.37 o 
   3  13   9      401.00      426.87     14.64 o 
   4  13   9       13.32       20.27      7.10 o 
   0  14   9       31.20       44.54     11.91 o 
   1  14   9        1.58       -0.39      3.58 o 
   2  14   9        4.18       -3.21      4.10 o 
   3  14   9        2.89       10.64      5.73 o 
   0   0  10     4328.57     4185.99    155.86 o 
   1   0  10       18.67       22.88      3.47 o 
   2   0  10      463.90      444.65     13.44 o 
   3   0  10       14.85       15.71      4.83 o 
   4   0  10      987.27      971.81     39.54 o 
   5   0  10       68.43       64.13      7.34 o 
   6   0  10      545.73      551.49     17.02 o 
   7   0  10      164.73      166.34     10.02 o 
   8   0  10      784.61      808.45     31.43 o 
   1   1  10      184.02      192.75      4.40 o 
   2   1  10      140.73      124.24      6.06 o 
   3   1  10      124.41      121.56      5.57 o 
   4   1  10       44.93       39.28      4.43 o 
   5   1  10       87.53       81.87      6.37 o 
   6   1  10       18.33        6.00      4.15 o 
   7   1  10       45.77       38.57      4.62 o 
   8   1  10        0.44        2.02      4.32 o 
   0   2  10      682.58      688.39     11.90 o 
   1   2  10      139.86      130.78      4.10 o 
   2   2  10      676.88      666.82     12.22 o 
   3   2  10       64.94       51.31      4.43 o 
   4   2  10       11.53        8.03      3.85 o 
   5   2  10       17.16       19.51      4.04 o 
   6   2  10      363.98      344.17      9.24 o 
   7   2  10       21.30       37.28      5.04 o 
   8   2  10      285.70      266.41     15.13 o 
   1   3  10     1278.85     1266.75     12.99 o 
   2   3  10       36.44       35.39      3.91 o 
   3   3  10      630.84      564.26     11.34 o 
   4   3  10        2.66        6.97      3.80 o 
   5   3  10      860.31      838.55     15.07 o 
   6   3  10       43.77       47.49      4.62 o 
   7   3  10      452.76      454.33     18.12 o 
   8   3  10       17.85       15.85      4.02 o 
   0   4  10       21.33       28.05      4.98 o 
   1   4  10        3.18        0.66      2.89 o 
   2   4  10      148.19      135.78      7.30 o 
   3   4  10       15.33        7.70      4.37 o 
   4   4  10       42.02       44.79      4.62 o 
   5   4  10        7.53        6.49      4.36 o 
   6   4  10       53.62       48.72      4.93 o 
   7   4  10      143.85      152.89      6.54 o 
   8   4  10       59.35       61.47      4.61 o 
   1   5  10      400.96      421.32     11.19 o 
   2   5  10       46.28       39.56      6.09 o 
   3   5  10     1275.77     1263.31     27.42 o 
   4   5  10       15.76       14.96      5.19 o 
   5   5  10      307.08      302.29     13.18 o 
   6   5  10       73.49       73.57      6.15 o 
   7   5  10       86.15       96.59      5.61 o 
   0   6  10       50.74       62.36      5.73 o 
   1   6  10      184.23      189.81      6.07 o 
   2   6  10      693.34      719.00     18.46 o 
   3   6  10       34.91       26.10      5.70 o 
   4   6  10     1232.68     1190.68     26.88 o 
   5   6  10        0.04       -0.55      5.91 o 
   6   6  10      303.42      327.69     13.26 o 
   7   6  10       14.35       19.40      6.59 o 
   1   7  10        0.42        2.32      3.16 o 
   2   7  10        0.18        6.84      5.38 o 
   3   7  10      101.38       99.98      8.87 o 
   4   7  10       69.64       59.00     10.14 o 
   5   7  10        0.50        2.50      5.34 o 
   6   7  10       49.28       84.50      8.22 o 
   7   7  10       31.15       40.84      7.34 o 
   0   8  10      766.38      772.39     31.93 o 
   1   8  10       11.04        7.93      3.46 o 
   2   8  10      764.71      746.31     25.60 o 
   3   8  10       10.27        8.81      5.55 o 
   4   8  10      381.14      398.47     24.08 o 
   5   8  10       29.63       31.44      7.86 o 
   6   8  10      257.69      299.66     12.72 o 
   1   9  10      456.76      464.41     11.68 o 
   2   9  10      109.21      116.61      8.06 o 
   3   9  10      233.31      259.58     25.85 o 
   4   9  10        3.22        5.95      5.83 o 
   5   9  10      218.41      205.19     18.25 o 
   0  10  10       48.94       57.56      6.20 o 
   1  10  10        1.19        7.47      4.27 o 
   2  10  10        1.18        2.06      5.34 o 
   3  10  10        5.70        3.63      5.55 o 
   4  10  10       27.01       32.05      6.33 o 
   1  11  10      655.69      661.49     14.70 o 
   2  11  10        3.24        2.61      6.08 o 
   3  11  10      154.27      163.10      9.37 o 
   0  12  10      229.23      235.24     10.53 o 
   1  12  10        2.95        3.30      4.37 o 
   2  12  10      216.82      216.91     10.53 o 
   1   1  11      387.03      353.09     17.43 o 
   2   1  11       16.00       17.26      3.72 o 
   3   1  11       11.47        5.32      3.86 o 
   4   1  11       32.48       53.53      4.78 o 
   5   1  11      469.12      508.21     11.71 o 
   6   1  11       70.37       81.50      7.26 o 
   0   2  11      502.41      495.39     11.90 o 
   1   2  11        7.01        5.97      3.72 o 
   2   2  11       85.75      100.29      7.39 o 
   3   2  11       14.33       22.23      4.24 o 
   4   2  11      284.40      297.40      8.73 o 
   5   2  11       28.59       19.64      5.49 o 
   6   2  11      249.66      266.09     16.37 o 
   1   3  11       45.74       46.29      4.61 o 
   2   3  11      145.64      143.50      6.14 o 
   3   3  11       19.19       16.04      3.91 o 
   4   3  11        1.79       -4.04      4.04 o 
   5   3  11       60.63       65.61      9.61 o 
   0   4  11       14.98        7.89      3.89 o 
   1   4  11      108.18      131.07      5.64 o 
   2   4  11      188.27      160.98      7.40 o 
   3   4  11       30.13       43.92      4.81 o 
   4   4  11      532.77      521.32     23.00 o 
   5   4  11       21.69       31.31      4.92 o 
   1   5  11      109.57      102.09      6.04 o 
   2   5  11       20.92       24.81      5.91 o 
   3   5  11      347.99      358.84     10.92 o 
   4   5  11        1.09        3.80      4.77 o 
   5   5  11      163.10      150.73      7.86 o 
   0   6  11        3.14       -3.10      4.75 o 
   1   6  11       15.63       13.18      5.34 o 
   2   6  11        2.06        2.83      6.08 o 
   3   6  11       50.86       63.68      7.86 o 
   4   6  11      101.37      110.07      8.22 o 
   1   7  11       30.96       28.38      6.09 o 
   2   7  11        3.35       13.96      5.34 o 
   3   7  11      847.35      923.41     23.12 o 
   4   7  11       14.49       25.26      6.26 o 
   0   8  11       54.75       49.59      6.09 o 
   1   8  11        0.44        2.55      5.19 o 
   2   8  11      265.85      272.94     11.61 o 
   3   8  11        1.98       -4.04      5.70 o 
   1   9  11       28.66       27.09     12.42 o 
   1   0  12       75.37       68.28      7.34 o 
   1   1  12       64.53       49.60      4.81 o 
   1   2  12       27.54       20.48      4.61 o 
                                                 
